# Supplementary material for: Attitudes towards animal study registries and their characteristics: An online survey of three cohorts of animal researchers
Source: PLoS One. 2020 Jan 6;15(1):e0226443. doi: 10.1371/journal.pone.0226443 (PMC6944338; doi:10.1371/journal.pone.0226443)
Supplement: S1 Table — (XLSX) [file pone.0226443.s005.xlsx]

## Sheet: Tabelle1
Respondent ID	Collector ID	Start Date	End Date	Please indicate your year of birth.Please select one option in the drop-down menu.		Please indicate your gender.Please tick one box.	How many years have passed since the completion of your highest professional degree (maximum MD or PhD)?Please tick one box.	In which country did you receive scientific training while completing your highest professional degree?Please select one country from the dropdown menu.	In which country is your current primary employer located?Please select one country from the dropdown menu.	Which of the following best classifies your current primary employer?Please tick one box.	Which of the following best describes your academic rank?Please tick one box.	Over the past three years, how many articles containing animal experiments have you (co-)published in peer-reviewed journals?Please tick one box.	Over the past three years, what was the total funding volume (directly allocated cost) of any internally or externally funded grants and contracts for projects that included animal studies of which you were the principal investigator?Please give an estimate and tick one box.	Do your animal experiments focus more on basic research or on pre-clinical topics? (We define pre-clinical as animal research to test drugs, procedures or treatments intended for clinical use. All other research is defined as basic.)Please tick one box.	What is your main research area?You can tick more than one box.													How important do you find publication bias for the following aspects of animal research?Please tick one box for each aspect.					We are aware that single experiments are often published in combination with other experiments. Taking this into account, what percentage of all your conducted animal experiments performed over the last 3 years were NOT published?Please select a value on the scroll bar or type into the text field.	In your experience with other researchers in your field, what percentage of all their animal experiments over the last 3 years were NOT published?Please select a value on the scroll bar or type into the text field.	How will Animal Study Registries affect the following issues?Please indicate how much you agree or disagree with the following statements by ticking one box for each aspect.ASRs will ...													How do you think Animal Study Registries will influence overall efficiency in animal research?Please tick one box.	Which animal studies should be registered with regard to their objectives?Please indicate how important you find registration of the below specified study types.
				Response	Age	Response	Response	Response	Response	Response	Response	Response	Response	Response	Alimentary tract and metabolism	Blood, blood forming organs and blood products	Cardiovascular system	Dermatologicals	Genito-urinary system and sex hormones	Anti-infectives for systemic use	Antineoplastic and immunomodulating agents	Rheumatology/musculoskeletal system	Nervous system	Respiratory system	Radiopharmaceuticals and diagnostic agents	Allergy/Immunology	Other (please specify)	Planning of future basic/preclinical research	Planning of future clinical research	Duplication of research efforts	Public support of animal research	Trust of scientific community in animal research	Open-Ended Response	Open-Ended Response	... add ddministrative burden to animal research	... help avoid unnecessary repetition of animal experiments	... increase threats by animal rights activists	... decrease the number of animals used in research	... improve refinement in animal studies	... damage the reputation/career of researchers that register studies with “negative/inconclusive” findings	... increase inter-researcher exchange	... improve dissemination of study findings	... reduce publication bias in animal research	... improve the reproducibility of animal studies	... increase the danger of theft of ideas	... increase the trust of scientific community in animal research	... increase public support of animal research		Basic research
6456707502	161568941	2017-10-17 13:46:47	2017-10-17 13:59:53	1978	39	Female	10-24 years	Switzerland	Switzerland	Non-Profit Organization	Pregraduate (Bachelor/master student)	3-10	$1,000,000 - $4,999,999 (€961,400 - €4,806,999)	Mainly pre-clinical						Anti-infectives for systemic use								very important	very important	very important	moderately important	moderately important	50	60	strongly agree	somewhat agree	neither agree nor disagree	strongly agree	strongly agree	somewhat agree	somewhat agree	somewhat agree	somewhat agree	somewhat agree	strongly disagree	somewhat agree	somewhat disagree	somewhat decrease	extremely important
6420996076	161568941	2017-09-29 04:41:34	2017-09-29 04:50:59	1954	63	Male	25 years or more	United States of America	United States of America	Academic Institution	Associate/full professor	More than 10	$1,000,000 - $4,999,999 (€961,400 - €4,806,999)	Mainly pre-clinical			Cardiovascular system											moderately important	slightly important	very important	very important	very important	5	20	somewhat agree	somewhat agree	somewhat disagree	somewhat agree	strongly agree	somewhat disagree	somewhat agree	strongly agree	somewhat agree	somewhat agree	somewhat disagree	somewhat agree	somewhat agree	somewhat increase	not important at all
6417671333	161568941	2017-09-27 19:33:21	2017-09-27 19:49:59	1961	56	Female	25 years or more	Italy	Italy	Academic Institution	Associate/full professor	3-10	Less than $50,000 (€48,000)	About equal									Nervous system		Radiopharmaceuticals and diagnostic agents		cancer	very important	very important	moderately important	moderately important	moderately important	25	40	strongly disagree	somewhat disagree	strongly disagree	strongly agree	strongly agree		somewhat agree	somewhat agree	neither agree nor disagree	neither agree nor disagree	strongly disagree	neither agree nor disagree	strongly agree	somewhat increase	moderately important
6416690000	161568941	2017-09-27 12:01:45	2017-09-27 12:15:30	1940	77	Male	25 years or more	Italy	Italy	Academic Institution	Associate/full professor	3-10	I don't know	Mainly pre-clinical												Allergy/Immunology		moderately important	very important	moderately important	very important	very important	20		strongly agree	neither agree nor disagree	strongly agree	somewhat agree	somewhat agree	somewhat agree	somewhat agree	somewhat agree	neither agree nor disagree	strongly disagree	strongly agree	neither agree nor disagree	neither agree nor disagree	I don't know	not important at all
6415781824	161568941	2017-09-26 23:20:56	2017-09-26 23:29:13	1973	44	Female	10-24 years	Australia	Australia	Academic Institution	Associate/full professor	More than 10	$1,000,000 - $4,999,999 (€961,400 - €4,806,999)	Mainly pre-clinical			Cardiovascular system											very important	very important	very important	very important	very important	25	40	somewhat agree	strongly agree	neither agree nor disagree	somewhat agree	strongly agree	somewhat disagree	somewhat agree	strongly agree	strongly agree	strongly agree	neither agree nor disagree	strongly agree	strongly agree	somewhat increase	slightly important
6414687913	161568941	2017-09-26 16:02:41	2017-09-26 16:12:00	1964	53	Male	10-24 years	United States of America	United States of America	Academic Institution	Associate/full professor	More than 10	$500,000 - $999,999 (€480,700 - €961,399)	Mainly basic													development of immune system and cancer immunotherapy	very important	very important	moderately important	moderately important	moderately important	10	10	strongly agree	neither agree nor disagree	strongly agree	somewhat disagree	neither agree nor disagree	strongly disagree	somewhat agree	neither agree nor disagree	somewhat agree	somewhat disagree	somewhat agree	neither agree nor disagree	neither agree nor disagree	somewhat decrease	not important at all
6414565335	161568941	2017-09-26 15:14:44	2017-09-26 15:24:17	1952	65	Male	25 years or more	Germany	Germany	Academic Institution	Associate/full professor	1-2	0 / no applicable grants	Mainly pre-clinical		Blood, blood forming organs and blood products					Antineoplastic and immunomodulating agents							very important	very important	very important	I don't know	very important	50	50	somewhat agree	somewhat agree	neither agree nor disagree	somewhat agree	somewhat agree	neither agree nor disagree	somewhat agree	somewhat agree	somewhat agree	neither agree nor disagree	somewhat agree	somewhat agree	neither agree nor disagree	somewhat increase	moderately important
6414558292	161568941	2017-09-26 15:11:33	2017-09-26 15:19:31	1972	45	Female	10-24 years	United Kingdom of Great Britain and Northern Ireland	Brazil	Academic Institution	Associate/full professor	3-10	$50,000 - $499,999 (€48,000 - €480,699)	About equal		Blood, blood forming organs and blood products												very important	not important at all	moderately important	moderately important	moderately important	20	31	strongly agree	somewhat agree	strongly agree	somewhat agree	somewhat agree	strongly agree	strongly agree	neither agree nor disagree	neither agree nor disagree	neither agree nor disagree	somewhat agree	strongly agree	neither agree nor disagree	somewhat decrease	slightly important
6414293452	161568941	2017-09-26 12:40:10	2017-09-26 13:00:48	1976	41	Female	10-24 years	Netherlands	Netherlands	Academic Institution	Associate/full professor	1-2	$500,000 - $999,999 (€480,700 - €961,399)	Mainly basic	Alimentary tract and metabolism													very important	very important	moderately important	very important	very important		50	strongly agree	strongly agree	somewhat agree	strongly agree	strongly agree	strongly disagree	strongly agree	strongly agree	strongly agree	strongly agree	strongly disagree	somewhat disagree	somewhat disagree	strongly increase	moderately important
6414161903	161568941	2017-09-26 11:01:43	2017-09-26 11:09:36	1973	44	Male	10-24 years	Canada	Republic of Korea	Academic Institution	Associate/full professor	More than 10	$50,000 - $499,999 (€48,000 - €480,699)	Mainly basic									Nervous system					very important	very important	very important	very important	very important	30	20	neither agree nor disagree	strongly disagree	somewhat disagree	neither agree nor disagree	somewhat disagree	strongly disagree	somewhat agree	somewhat agree	somewhat agree	neither agree nor disagree	somewhat agree	strongly disagree	neither agree nor disagree	no impact	moderately important
6393778484	161568941	2017-09-14 19:08:20	2017-09-14 19:23:05	1959	58	Male	25 years or more		Sweden	Academic Institution	Associate/full professor	More than 10	$500,000 - $999,999 (€480,700 - €961,399)	Mainly basic		Blood, blood forming organs and blood products												slightly important	slightly important	very important	very important	very important	25	25	somewhat agree	somewhat agree	strongly agree	somewhat agree	somewhat agree	strongly disagree	neither agree nor disagree	neither agree nor disagree	neither agree nor disagree	neither agree nor disagree	neither agree nor disagree	somewhat agree	somewhat agree	somewhat increase	slightly important
6393186474	161568941	2017-09-14 15:04:19	2017-09-14 15:11:08	1974	43	Male	0-9 years	Australia	Canada	Academic Institution	Postdoc/assistant professor	3-10	$50,000 - $499,999 (€48,000 - €480,699)	Pre-clinical only			Cardiovascular system							Respiratory system				very important	very important	very important	very important	very important	0	60	strongly disagree	strongly agree	somewhat agree	strongly agree	strongly agree	strongly disagree	strongly agree	strongly agree	strongly agree	strongly agree	strongly disagree	strongly agree	strongly agree	strongly increase	extremely important
6390186201	161568941	2017-09-13 10:09:59	2017-09-13 10:17:22	1951	66	Male	25 years or more	Canada	Canada	Academic Institution	Associate/full professor	More than 10	$1,000,000 - $4,999,999 (€961,400 - €4,806,999)	Mainly basic			Cardiovascular system											moderately important	slightly important	slightly important	slightly important	moderately important	41	51	strongly agree	somewhat disagree	somewhat agree	somewhat disagree	somewhat disagree	somewhat disagree	somewhat disagree	somewhat disagree	somewhat agree	neither agree nor disagree	neither agree nor disagree	somewhat disagree	strongly disagree	somewhat decrease	not important at all
6389818370	161568941	2017-09-13 04:12:22	2017-09-13 04:20:28	1977	40	Male	10-24 years	United States of America	United States of America	Academic Institution	Associate/full professor	3-10	$500,000 - $999,999 (€480,700 - €961,399)	About equal									Nervous system					very important	very important	very important	very important	very important	25	25	somewhat agree	somewhat agree	somewhat agree	somewhat disagree	somewhat agree	neither agree nor disagree	neither agree nor disagree	strongly agree	strongly agree	strongly agree	somewhat agree	strongly agree	neither agree nor disagree	somewhat increase	very important
6389310293	161568941	2017-09-12 22:35:24	2017-09-12 22:42:43	1989	28	Male	0-9 years	Canada	United States of America	Academic Institution	Postdoc/assistant professor	3-10	0 / no applicable grants	Mainly basic												Allergy/Immunology		slightly important	moderately important	moderately important	I don't know	slightly important	35	50	strongly agree	neither agree nor disagree	somewhat disagree	somewhat agree	somewhat agree	neither agree nor disagree	neither agree nor disagree	somewhat agree	somewhat agree	somewhat agree	somewhat disagree	somewhat agree	neither agree nor disagree	no impact	slightly important
6389252544	161568941	2017-09-12 22:06:11	2017-09-12 22:17:21	1948	69	Male	25 years or more	United States of America	United States of America	Academic Institution	Associate/full professor	More than 10	$1,000,000 - $4,999,999 (€961,400 - €4,806,999)	Mainly basic													iron metabolism	moderately important	very important	slightly important	very important	very important	20	30	strongly agree	somewhat agree	somewhat agree	neither agree nor disagree	neither agree nor disagree	somewhat agree	somewhat disagree	somewhat disagree	somewhat agree	neither agree nor disagree	neither agree nor disagree	somewhat disagree	somewhat disagree	no impact	not important at all
6388851664	161568941	2017-09-12 19:08:43	2017-09-12 19:28:44	1974	43	Male	10-24 years	Italy	United States of America	Academic Institution	Postdoc/assistant professor	3-10	$500,000 - $999,999 (€480,700 - €961,399)	Mainly basic													cancer biology	very important	slightly important	very important	very important	very important	66	66	strongly agree	somewhat disagree	neither agree nor disagree	somewhat disagree	somewhat disagree	strongly disagree	somewhat disagree	somewhat disagree	strongly disagree	somewhat agree	somewhat agree	strongly disagree	somewhat disagree	somewhat decrease	slightly important
6388630075	161568941	2017-09-12 17:32:18	2017-09-12 17:54:42	1975	42	Male	10-24 years	United States of America	United States of America	Academic Institution	Associate/full professor	More than 10	$1,000,000 - $4,999,999 (€961,400 - €4,806,999)	About equal									Nervous system					very important	very important	not important at all	slightly important	moderately important	20	50	somewhat agree	strongly disagree	strongly agree	somewhat disagree	somewhat disagree	neither agree nor disagree	strongly agree	neither agree nor disagree	neither agree nor disagree	strongly disagree	strongly disagree	neither agree nor disagree	strongly disagree	no impact	not important at all
6388505050	161568941	2017-09-12 16:49:00	2017-09-12 16:55:58	1975	42	Male	10-24 years	United States of America	United States of America	Academic Institution	Associate/full professor	More than 10	$1,000,000 - $4,999,999 (€961,400 - €4,806,999)	Basic only		Blood, blood forming organs and blood products				Anti-infectives for systemic use						Allergy/Immunology		slightly important	moderately important	moderately important	slightly important	slightly important	1	5	strongly agree	neither agree nor disagree	somewhat agree	somewhat disagree	somewhat disagree	neither agree nor disagree	neither agree nor disagree	somewhat disagree	somewhat disagree	neither agree nor disagree	somewhat agree	somewhat agree	somewhat disagree	strongly decrease	slightly important
6388208314	161568941	2017-09-12 14:50:00	2017-09-12 15:05:20	1975	42	Male	10-24 years	Spain	Spain	Academic Institution	Associate/full professor	More than 10	$50,000 - $499,999 (€48,000 - €480,699)	Mainly basic	Alimentary tract and metabolism													very important	I don't know	very important	slightly important	slightly important	20	30	strongly agree	somewhat agree	somewhat disagree	neither agree nor disagree	somewhat agree	somewhat disagree	somewhat agree	somewhat agree	somewhat disagree	neither agree nor disagree	somewhat agree	somewhat disagree	somewhat disagree	somewhat increase	moderately important
6388166242	161568941	2017-09-12 14:29:35	2017-09-12 14:36:00	1975	42	Male	10-24 years	United Kingdom of Great Britain and Northern Ireland	United States of America	Academic Institution	Associate/full professor	More than 10	$1,000,000 - $4,999,999 (€961,400 - €4,806,999)	About equal									Nervous system					not important at all	moderately important	very important	very important	very important	50	50	somewhat agree	somewhat agree	somewhat agree	somewhat disagree	neither agree nor disagree	somewhat disagree	somewhat agree	somewhat agree	somewhat agree	neither agree nor disagree	neither agree nor disagree	somewhat agree	somewhat agree	somewhat increase	very important
6387941036	161568941	2017-09-12 12:14:02	2017-09-12 12:24:22	1960	57	Female	25 years or more	Germany	Germany	Academic Institution	Associate/full professor	More than 10	$1,000,000 - $4,999,999 (€961,400 - €4,806,999)	Basic only									Nervous system					slightly important	moderately important	slightly important	slightly important	slightly important	15	20	strongly agree	somewhat disagree	strongly agree	strongly disagree	strongly disagree	strongly agree	somewhat disagree	neither agree nor disagree	neither agree nor disagree	somewhat disagree	somewhat agree	somewhat disagree	strongly disagree	strongly decrease	not important at all
6387868550	161568941	2017-09-12 11:20:01	2017-09-12 11:27:37	1976	41	Male	10-24 years	Germany	Germany	Academic Institution	Associate/full professor	More than 10	More than $5,000,000 (€4,807,000)	About equal		Blood, blood forming organs and blood products					Antineoplastic and immunomodulating agents							very important	very important	very important	very important	very important	47	41	somewhat agree	strongly agree	strongly agree	strongly disagree	somewhat agree	strongly agree	strongly agree	strongly agree	somewhat agree	strongly agree	somewhat agree	strongly agree	somewhat agree	somewhat increase	extremely important
6387847937	161568941	2017-09-12 11:04:03	2017-09-12 11:21:24	1963	54	Male	25 years or more	Australia	Australia	Academic Institution	Associate/full professor	More than 10	More than $5,000,000 (€4,807,000)	Mainly pre-clinical							Antineoplastic and immunomodulating agents							very important	slightly important	moderately important	not important at all	moderately important	50	75	strongly agree	somewhat agree	strongly agree	somewhat agree	somewhat agree	strongly disagree	somewhat agree	somewhat agree	neither agree nor disagree	neither agree nor disagree	somewhat agree	somewhat agree	neither agree nor disagree	no impact	slightly important
6376407459	161568941	2017-09-06 01:03:30	2017-09-06 01:10:35	1968	49	Male	10-24 years	United States of America	Republic of Korea	Academic Institution	Associate/full professor	3-10	$50,000 - $499,999 (€48,000 - €480,699)	Mainly basic									Nervous system					very important	very important	very important	moderately important	very important	20	40	strongly agree	somewhat agree	somewhat agree	somewhat agree	neither agree nor disagree	somewhat disagree	neither agree nor disagree	neither agree nor disagree	somewhat agree	somewhat agree	somewhat agree	somewhat agree	somewhat agree	somewhat decrease	slightly important
6375434986	161568941	2017-09-05 17:14:58	2017-09-05 17:22:35	1958	59	Male	25 years or more	United States of America	United States of America	Academic Institution	Associate/full professor	3-10	$1,000,000 - $4,999,999 (€961,400 - €4,806,999)	Basic only			Cardiovascular system											very important	very important	very important	very important	very important	50	50	strongly agree	neither agree nor disagree	strongly agree	strongly disagree	neither agree nor disagree	strongly disagree	neither agree nor disagree	neither agree nor disagree	somewhat disagree	somewhat disagree	neither agree nor disagree	somewhat disagree	somewhat disagree	strongly decrease	not important at all
6375309524	161568941	2017-09-05 16:21:50	2017-09-05 16:26:50	1975	42	Male	10-24 years	United States of America	United States of America	Academic Institution	Associate/full professor	More than 10	$1,000,000 - $4,999,999 (€961,400 - €4,806,999)	Mainly basic							Antineoplastic and immunomodulating agents					Allergy/Immunology		slightly important	very important	moderately important	slightly important	slightly important	25	33	strongly agree	neither agree nor disagree	somewhat agree	somewhat disagree	neither agree nor disagree	somewhat agree	somewhat agree	somewhat agree	neither agree nor disagree	neither agree nor disagree	somewhat agree	somewhat disagree	somewhat disagree	somewhat increase	slightly important
6375175312	161568941	2017-09-05 15:17:58	2017-09-05 15:26:04	1952	65	Male	25 years or more	Canada	Canada	Academic Institution	Associate/full professor	3-10	$50,000 - $499,999 (€48,000 - €480,699)	About equal									Nervous system					very important	I don't know	very important	very important	very important	30	30	somewhat agree	somewhat agree	somewhat agree	neither agree nor disagree	neither agree nor disagree	neither agree nor disagree	somewhat agree	somewhat agree	somewhat agree	somewhat agree	neither agree nor disagree	somewhat agree	neither agree nor disagree	somewhat increase	very important
6375168981	161568941	2017-09-05 15:14:22	2017-09-05 15:24:42	1977	40	Male	0-9 years	United States of America	United States of America	Non-Profit Organization	Associate/full professor	3-10	$1,000,000 - $4,999,999 (€961,400 - €4,806,999)	Basic only									Nervous system					very important	very important	moderately important	moderately important	moderately important	20	20	somewhat agree	neither agree nor disagree	somewhat agree	somewhat disagree	somewhat disagree	somewhat disagree	somewhat agree	neither agree nor disagree	somewhat agree	somewhat agree	neither agree nor disagree	somewhat disagree	somewhat disagree	no impact	slightly important
6375031108	161568941	2017-09-05 13:53:42	2017-09-05 14:06:42	1978	39	Male	0-9 years	Norway	Sweden	Government	Associate/full professor	3-10	$500,000 - $999,999 (€480,700 - €961,399)	Mainly basic			Cardiovascular system		Genito-urinary system and sex hormones									moderately important	moderately important	very important	moderately important	moderately important	75	52	strongly agree	neither agree nor disagree	neither agree nor disagree	somewhat agree	neither agree nor disagree	neither agree nor disagree	neither agree nor disagree	neither agree nor disagree	somewhat agree	neither agree nor disagree	somewhat agree	somewhat agree	somewhat agree	strongly decrease	not important at all
6375027848	161568941	2017-09-05 13:51:34	2017-09-05 13:58:14	1943	74	Male	25 years or more	United States of America	United States of America	Government	I don't know	More than 10	$1,000,000 - $4,999,999 (€961,400 - €4,806,999)	Mainly basic												Allergy/Immunology		not important at all	not important at all	moderately important	slightly important	I don't know	20	18	strongly agree	strongly disagree	neither agree nor disagree	strongly disagree	strongly disagree	somewhat agree	neither agree nor disagree	neither agree nor disagree	somewhat disagree	strongly disagree	strongly disagree	neither agree nor disagree	somewhat disagree	no impact	not important at all
6374942300	161568941	2017-09-05 12:43:19	2017-09-05 12:52:49	1980	37	Male	0-9 years	Netherlands	Netherlands	Academic Institution	Associate/full professor	3-10	Less than $50,000 (€48,000)	Mainly basic		Blood, blood forming organs and blood products	Cardiovascular system									Allergy/Immunology		very important	very important	slightly important	moderately important	very important	15	23	strongly agree	somewhat disagree	neither agree nor disagree	somewhat agree	somewhat agree	strongly disagree	somewhat agree	neither agree nor disagree	somewhat agree	neither agree nor disagree	somewhat disagree	neither agree nor disagree	somewhat agree	no impact	moderately important
6374935912	161568941	2017-09-05 12:35:56	2017-09-05 14:32:54	1980	37	Male	10-24 years	Germany	Germany	Academic Institution	Associate/full professor	More than 10	$1,000,000 - $4,999,999 (€961,400 - €4,806,999)	About equal		Blood, blood forming organs and blood products				Anti-infectives for systemic use	Antineoplastic and immunomodulating agents			Respiratory system	Radiopharmaceuticals and diagnostic agents	Allergy/Immunology	immunology & immunotherapy	moderately important	moderately important	moderately important	moderately important	moderately important	60	60	strongly agree	somewhat disagree		somewhat disagree	somewhat disagree	somewhat disagree	neither agree nor disagree	somewhat disagree	somewhat disagree	strongly disagree	strongly agree	somewhat disagree	somewhat disagree	no impact	not important at all
6374931308	161568941	2017-09-05 12:33:21	2017-09-05 12:41:47	1961	56	Male	10-24 years	Netherlands	Netherlands	Academic Institution	Associate/full professor	3-10	$50,000 - $499,999 (€48,000 - €480,699)	Mainly basic	Alimentary tract and metabolism								Nervous system					very important	very important	very important	very important	very important	20		strongly agree	strongly agree	somewhat disagree	strongly agree	strongly agree	neither agree nor disagree	strongly agree	strongly agree	somewhat agree	somewhat agree	somewhat agree	somewhat agree	neither agree nor disagree	somewhat increase	very important
6374922263	161568941	2017-09-05 12:24:57	2017-09-05 12:43:36	1977	40	Male	25 years or more	France	France	Academic Institution	Associate/full professor	1-2	Less than $50,000 (€48,000)	About equal			Cardiovascular system											very important	moderately important	moderately important	very important	moderately important	50	40	strongly agree	somewhat agree	neither agree nor disagree	somewhat agree	somewhat agree	somewhat disagree	somewhat disagree	neither agree nor disagree	neither agree nor disagree	somewhat agree	neither agree nor disagree	somewhat agree	somewhat agree	somewhat increase	very important
6374898518	161568941	2017-09-05 12:04:18	2017-09-05 12:19:29	1974	43	Female	10-24 years	Spain	Germany	Academic Institution	Postdoc/assistant professor	3-10	0 / no applicable grants	Basic only												Allergy/Immunology		very important	very important	moderately important	not important at all	not important at all			strongly agree	somewhat disagree	somewhat agree	somewhat disagree	neither agree nor disagree	somewhat disagree	neither agree nor disagree	neither agree nor disagree	strongly disagree	somewhat disagree	somewhat agree	strongly disagree	neither agree nor disagree	somewhat decrease
6370232037	159952512	2017-09-01 12:15:51	2017-09-01 12:49:40	1966	51	Male	10-24 years	Germany	Germany	Academic Institution	Associate/full professor	More than 10	$1,000,000 - $4,999,999 (€961,400 - €4,806,999)	Mainly basic	Alimentary tract and metabolism													slightly important	moderately important	very important	very important	very important	18	18	somewhat agree	somewhat agree	neither agree nor disagree	somewhat disagree	somewhat disagree	neither agree nor disagree	strongly disagree	somewhat disagree	somewhat disagree	somewhat disagree	somewhat agree	somewhat disagree	somewhat disagree	no impact	not important at all
6366624307	159952512	2017-08-30 17:14:06	2017-08-30 17:26:43	1971	46	Female	10-24 years	France	France	Academic Institution	Associate/full professor	More than 10	$50,000 - $499,999 (€48,000 - €480,699)	Mainly basic												Allergy/Immunology		very important	very important	very important	very important	very important	5		strongly agree	strongly agree	strongly agree	strongly agree	strongly agree	neither agree nor disagree	strongly agree	strongly agree	strongly agree	strongly agree	strongly agree	strongly agree	somewhat disagree	strongly increase	extremely important
6354525157	160678938	2017-08-23 13:46:34	2017-08-23 13:53:09	1966	51	Male	10-24 years	Canada	United States of America	Academic Institution	Associate/full professor	More than 10	$500,000 - $999,999 (€480,700 - €961,399)	Mainly pre-clinical									Nervous system				Alcohol Addiction	moderately important	moderately important	slightly important	slightly important	slightly important	10	15	strongly agree	somewhat agree	somewhat agree	somewhat agree	somewhat agree	somewhat disagree	somewhat agree	somewhat agree	strongly disagree	somewhat disagree	somewhat agree	neither agree nor disagree	neither agree nor disagree	somewhat increase
6354502375	160678938	2017-08-23 13:28:33	2017-08-23 13:36:45	1949	68	Male	25 years or more	Germany	Germany	Academic Institution	Associate/full professor	1-2	0 / no applicable grants	Basic only													Epithelial Defense mechanisms	moderately important	very important	moderately important	slightly important	moderately important	0	30
6350506251	159952512	2017-08-21 11:56:46	2017-08-21 12:38:13	1980	37	Male	10-24 years	Germany	Germany	Academic Institution	Associate/full professor	3-10	$50,000 - $499,999 (€48,000 - €480,699)	Mainly basic			Cardiovascular system											very important	very important	moderately important	very important	moderately important	30	52	somewhat agree	somewhat agree	somewhat disagree	somewhat agree	somewhat agree	neither agree nor disagree	somewhat agree	somewhat agree	somewhat agree	neither agree nor disagree	somewhat disagree	neither agree nor disagree	neither agree nor disagree	somewhat increase	very important
6345782020	159952512	2017-08-17 16:09:31	2017-08-17 16:24:20	1958	59	Male	25 years or more	United States of America	United States of America	Academic Institution	Associate/full professor	3-10	0 / no applicable grants	Basic only									Nervous system					very important	very important	very important	slightly important	very important	80		strongly agree	somewhat disagree	strongly agree	somewhat disagree	neither agree nor disagree	somewhat disagree	somewhat agree	somewhat agree	strongly agree	neither agree nor disagree	somewhat agree	somewhat agree	somewhat disagree	somewhat decrease	not important at all
6344989524	160678938	2017-08-17 03:53:36	2017-08-17 04:02:45	1974	43	Female	10-24 years	United States of America	United States of America	Academic Institution	Postdoc/assistant professor	1-2	$50,000 - $499,999 (€48,000 - €480,699)	Mainly basic									Nervous system					very important		very important	very important	very important	25	40	strongly agree	strongly agree	strongly agree	somewhat disagree	strongly agree	somewhat disagree	strongly agree	strongly agree	neither agree nor disagree	strongly agree	strongly agree	strongly agree	strongly agree	strongly increase	moderately important
6344245579	160678938	2017-08-16 19:53:27	2017-08-16 20:08:09	1980	37	Male	0-9 years	Italy	United States of America	Academic Institution	Postdoc/assistant professor	More than 10	I don't know	About equal		Blood, blood forming organs and blood products	Cardiovascular system					Rheumatology/musculoskeletal system	Nervous system	Respiratory system				moderately important	moderately important	slightly important	moderately important	moderately important	31	38	neither agree nor disagree	neither agree nor disagree	neither agree nor disagree	neither agree nor disagree	neither agree nor disagree	neither agree nor disagree	neither agree nor disagree	neither agree nor disagree	neither agree nor disagree	neither agree nor disagree	neither agree nor disagree	neither agree nor disagree	neither agree nor disagree	somewhat decrease	slightly important
6344111993	159952512	2017-08-16 18:42:54	2017-08-16 18:52:23	1961	56	Male	25 years or more	Italy	Italy	Academic Institution	Associate/full professor	More than 10	$50,000 - $499,999 (€48,000 - €480,699)	About equal	Alimentary tract and metabolism													not important at all	not important at all	slightly important	slightly important	slightly important	10	10	strongly agree	strongly disagree	neither agree nor disagree	somewhat disagree	somewhat disagree	strongly disagree	somewhat disagree	somewhat disagree	neither agree nor disagree	somewhat disagree	neither agree nor disagree	neither agree nor disagree	neither agree nor disagree	no impact	not important at all
6344069125	160678938	2017-08-16 18:21:31	2017-08-16 18:26:31	1967	50	Male	10-24 years	Germany	United Kingdom of Great Britain and Northern Ireland	Academic Institution	Associate/full professor	More than 10	$500,000 - $999,999 (€480,700 - €961,399)	Mainly basic			Cardiovascular system											moderately important	very important	very important	moderately important	very important	30	30	somewhat agree	neither agree nor disagree	somewhat disagree	neither agree nor disagree	somewhat disagree	somewhat disagree	somewhat disagree	neither agree nor disagree	neither agree nor disagree	somewhat agree	neither agree nor disagree	somewhat disagree	somewhat disagree	no impact	extremely important
6330629691	159952512	2017-08-08 22:08:39	2017-08-09 21:13:06	1983	34	Male	0-9 years	United States of America	United States of America	Private Industry	I don't know	3-10	0 / no applicable grants	Basic only									Nervous system					very important	very important	moderately important	moderately important	moderately important	50	40	neither agree nor disagree	somewhat agree	somewhat agree	somewhat disagree	somewhat agree	somewhat disagree	somewhat agree	somewhat agree	somewhat agree	somewhat agree	somewhat disagree	somewhat agree	somewhat agree	somewhat increase	moderately important
6615969548	166434758	2018-01-07 16:42:32	2018-01-07 16:50:23	1954	63	Female	25 years or more	United States of America	United States of America	Academic Institution	Associate/full professor	1-2	0 / no applicable grants	Mainly basic									Nervous system					very important	moderately important		slightly important	very important	52	20	somewhat agree	somewhat disagree	somewhat disagree	somewhat agree	somewhat agree	neither agree nor disagree	somewhat agree	somewhat agree	somewhat agree	somewhat agree	neither agree nor disagree	neither agree nor disagree	neither agree nor disagree	somewhat decrease	I don't know
6608528520	166434758	2018-01-02 14:48:17	2018-01-02 14:59:29	1969	48	Female	10-24 years	Germany	Germany	Academic Institution	Postdoc/assistant professor	1-2	$50,000 - $499,999 (€48,000 - €480,699)	Basic only		Blood, blood forming organs and blood products										Allergy/Immunology		moderately important	I don't know	moderately important	I don't know	moderately important	50	50	somewhat agree	strongly agree	somewhat agree	somewhat agree	somewhat agree	neither agree nor disagree	somewhat agree	somewhat agree	somewhat agree	somewhat agree	neither agree nor disagree	somewhat agree	neither agree nor disagree	somewhat increase	moderately important
6608499410	166434758	2018-01-02 14:27:06	2018-01-02 14:33:47	1977	40	Male	10-24 years	Germany	Germany	Non-Profit Organization	Postdoc/assistant professor	3-10	$50,000 - $499,999 (€48,000 - €480,699)	Mainly basic	Alimentary tract and metabolism		Cardiovascular system											very important	very important	slightly important	moderately important	moderately important	25	50	strongly agree	somewhat agree	somewhat agree	somewhat agree	somewhat disagree	neither agree nor disagree	somewhat agree	somewhat agree	somewhat disagree	somewhat disagree	somewhat agree	somewhat disagree	somewhat disagree	somewhat increase	moderately important
6596084168	166434758	2017-12-20 20:35:00	2017-12-20 21:07:54	1978	39	Male	0-9 years	Czech Republic	Czech Republic	Academic Institution	Associate/full professor	More than 10	$50,000 - $499,999 (€48,000 - €480,699)	About equal	Alimentary tract and metabolism											Allergy/Immunology		not important at all	slightly important	very important	moderately important	slightly important	80	40	strongly agree	somewhat disagree	somewhat agree	somewhat disagree	neither agree nor disagree	somewhat disagree	somewhat disagree	somewhat disagree	somewhat disagree	somewhat disagree	somewhat agree	strongly disagree	strongly disagree	strongly increase	not important at all
6594995069	166434758	2017-12-20 10:50:45	2017-12-20 11:13:50	1975	42	Female	10-24 years	Spain	Spain	Academic Institution	Postdoc/assistant professor	3-10	Less than $50,000 (€48,000)	Mainly basic						Anti-infectives for systemic use				Respiratory system				very important	very important	very important	slightly important	moderately important	15	20	neither agree nor disagree	strongly agree	somewhat disagree	neither agree nor disagree	somewhat agree	strongly disagree	strongly agree	strongly agree	somewhat agree	strongly agree	somewhat agree	strongly agree	somewhat agree	I don't know	very important
6592714549	166434758	2017-12-19 09:20:26	2017-12-19 09:38:40	1971	46	Male	0-9 years	Ghana	Ghana	Academic Institution	Postdoc/assistant professor	3-10	0 / no applicable grants	Mainly pre-clinical													diabetes	very important	moderately important	very important	very important	very important	20	10	somewhat agree	neither agree nor disagree	strongly agree	neither agree nor disagree	neither agree nor disagree	neither agree nor disagree	neither agree nor disagree	neither agree nor disagree	neither agree nor disagree	neither agree nor disagree	neither agree nor disagree	neither agree nor disagree	neither agree nor disagree	I don't know	moderately important
6592568539	166434758	2017-12-19 06:23:35	2017-12-19 06:32:45	1950	67	Male	25 years or more	Japan	Japan	Academic Institution	Associate/full professor	3-10	$50,000 - $499,999 (€48,000 - €480,699)	Mainly basic									Nervous system					very important	very important	very important	very important	very important	55	47	strongly agree	somewhat disagree	neither agree nor disagree	strongly disagree	somewhat agree	somewhat disagree	somewhat agree	strongly agree	somewhat agree	somewhat agree	somewhat disagree	strongly agree	strongly agree	I don't know	I don't know
6592400303	166434758	2017-12-19 03:21:40	2017-12-19 03:47:34	1974	43	Female	10-24 years	Germany	China	Academic Institution	Associate/full professor	3-10	Less than $50,000 (€48,000)	Mainly pre-clinical									Nervous system					moderately important	very important	slightly important	slightly important	very important	50	50	somewhat agree	neither agree nor disagree	somewhat disagree		somewhat agree	strongly disagree	strongly agree	strongly agree	strongly agree	strongly agree	somewhat disagree	strongly agree	strongly agree	strongly increase	very important
6591871418	166434758	2017-12-18 21:29:21	2017-12-18 21:38:12	1963	54	Male	25 years or more	United States of America	United States of America	Academic Institution	Associate/full professor	More than 10	$50,000 - $499,999 (€48,000 - €480,699)	About equal									Nervous system					slightly important	slightly important	very important	moderately important	moderately important	50		somewhat agree	somewhat agree	neither agree nor disagree	neither agree nor disagree	somewhat disagree	strongly disagree	somewhat agree	strongly agree	strongly agree	neither agree nor disagree	somewhat disagree	neither agree nor disagree	neither agree nor disagree	somewhat decrease	slightly important
6591667892	166434758	2017-12-18 19:56:00	2017-12-18 20:00:50	1969	48	Male	10-24 years	United States of America	United States of America	Academic Institution	Associate/full professor	3-10	$500,000 - $999,999 (€480,700 - €961,399)	About equal									Nervous system					moderately important	very important	very important	very important	very important	70	75	strongly agree	neither agree nor disagree	strongly agree	neither agree nor disagree	somewhat agree	somewhat disagree	somewhat agree	somewhat agree	somewhat agree	somewhat agree	somewhat agree	neither agree nor disagree	neither agree nor disagree	somewhat increase	slightly important
6591569535	166434758	2017-12-18 19:12:49	2017-12-18 19:24:02	1953	64	Female	25 years or more	United States of America	United States of America	Academic Institution	Associate/full professor	More than 10	$500,000 - $999,999 (€480,700 - €961,399)	Basic only		Blood, blood forming organs and blood products						Rheumatology/musculoskeletal system					Ocular lens	slightly important	moderately important	moderately important	I don't know	I don't know	15	20	strongly agree	neither agree nor disagree	strongly agree	neither agree nor disagree	somewhat disagree	somewhat disagree	somewhat agree	somewhat agree	neither agree nor disagree	neither agree nor disagree	strongly agree	neither agree nor disagree	neither agree nor disagree	somewhat decrease	slightly important
6591549566	166434758	2017-12-18 19:04:08	2017-12-18 19:10:51	1970	47	Female	10-24 years	United States of America	United States of America	Academic Institution	Associate/full professor	More than 10	$1,000,000 - $4,999,999 (€961,400 - €4,806,999)	Mainly basic			Cardiovascular system											very important	very important	very important	very important	very important	10	50	strongly agree	strongly disagree	strongly agree	strongly disagree	strongly disagree	strongly disagree	strongly disagree	strongly disagree	strongly disagree	strongly disagree	strongly agree	strongly disagree	strongly disagree	strongly decrease	slightly important
6591293592	166434758	2017-12-18 17:19:05	2017-12-18 17:31:33	1963	54	Female	25 years or more	Germany	United States of America	Academic Institution	Associate/full professor	More than 10	$500,000 - $999,999 (€480,700 - €961,399)	Mainly pre-clinical							Antineoplastic and immunomodulating agents							very important	very important	very important	very important	very important	33	50	somewhat agree	strongly agree	strongly disagree	strongly agree	strongly agree	strongly disagree	strongly agree	strongly agree	strongly agree	strongly agree	strongly disagree	strongly agree	strongly agree	strongly increase	extremely important
6591290020	166434758	2017-12-18 17:16:45	2017-12-18 17:25:23	1972	45	Male	10-24 years	Germany	Germany	Academic Institution	Associate/full professor	3-10	$50,000 - $499,999 (€48,000 - €480,699)	About equal							Antineoplastic and immunomodulating agents		Nervous system					very important	very important	very important	very important	very important	42	42	strongly agree	somewhat agree	somewhat agree	somewhat agree	somewhat agree	somewhat agree	somewhat agree	somewhat agree	strongly agree	somewhat agree	somewhat agree	strongly agree	strongly agree	strongly increase	extremely important
6591238335	166434758	2017-12-18 16:57:21	2017-12-18 17:05:50	1977	40	Female	25 years or more	Germany	Germany	Academic Institution	Associate/full professor	More than 10	$500,000 - $999,999 (€480,700 - €961,399)	About equal													Musculoskeletal	very important	very important	moderately important	very important	very important	0	40	somewhat agree	strongly agree	neither agree nor disagree	somewhat agree	strongly agree	somewhat disagree	strongly agree	strongly agree	strongly agree	strongly agree	somewhat disagree	strongly agree	strongly agree	strongly increase	extremely important
6591025732	166434758	2017-12-18 15:31:11	2017-12-18 15:41:55	1977	40	Male	10-24 years	France	United States of America	Government	Postdoc/assistant professor	3-10	Less than $50,000 (€48,000)	About equal												Allergy/Immunology	cancer	moderately important	moderately important	moderately important	moderately important	moderately important	75	75	somewhat agree	somewhat agree	neither agree nor disagree	somewhat agree	somewhat agree	neither agree nor disagree	neither agree nor disagree	somewhat disagree	somewhat agree	somewhat agree	neither agree nor disagree	somewhat agree	neither agree nor disagree	somewhat increase	slightly important
6590944758	166434758	2017-12-18 14:53:07	2017-12-18 15:01:47	1973	44	Male	10-24 years	Italy	Italy	Academic Institution	Associate/full professor	More than 10	$500,000 - $999,999 (€480,700 - €961,399)	Mainly pre-clinical			Cardiovascular system											very important	very important	moderately important	very important	very important	30	25	neither agree nor disagree	strongly agree	somewhat disagree	strongly agree	somewhat agree	somewhat disagree	strongly disagree	somewhat agree	neither agree nor disagree	somewhat agree	somewhat disagree	strongly disagree	strongly disagree	strongly decrease	slightly important
6590937158	166434758	2017-12-18 14:49:31	2017-12-18 15:05:30	1954	63	Male	25 years or more	United States of America	United States of America	Government	Associate/full professor	3-10	$500,000 - $999,999 (€480,700 - €961,399)	Mainly pre-clinical							Antineoplastic and immunomodulating agents							very important	very important	very important	moderately important	moderately important	30	40	somewhat agree	somewhat agree	neither agree nor disagree	neither agree nor disagree	neither agree nor disagree	somewhat disagree	neither agree nor disagree	neither agree nor disagree	neither agree nor disagree	somewhat agree	somewhat agree	neither agree nor disagree	neither agree nor disagree	somewhat increase	slightly important
6590919059	166434758	2017-12-18 14:40:51	2017-12-18 14:50:13	1961	56	Male	25 years or more	Germany	United States of America	Academic Institution	Associate/full professor	More than 10	$500,000 - $999,999 (€480,700 - €961,399)	Mainly basic	Alimentary tract and metabolism								Nervous system					slightly important	moderately important	moderately important	moderately important	slightly important	20	25	strongly agree	somewhat disagree	neither agree nor disagree	somewhat disagree	somewhat disagree	somewhat disagree	neither agree nor disagree	neither agree nor disagree	neither agree nor disagree	neither agree nor disagree	somewhat agree	neither agree nor disagree	somewhat disagree	no impact	slightly important
6590906131	166434758	2017-12-18 14:33:52	2017-12-18 14:40:17	1954	63	Female	25 years or more	United States of America	United States of America	Academic Institution	Associate/full professor	More than 10	$500,000 - $999,999 (€480,700 - €961,399)	Mainly basic													Microbiology/infectious disease	very important	very important	very important	very important	very important	33	25	strongly agree	somewhat agree	somewhat agree	somewhat agree	somewhat agree	somewhat disagree	neither agree nor disagree	somewhat agree	somewhat agree	somewhat agree	somewhat agree	strongly agree	strongly agree	no impact	moderately important
6590881714	166434758	2017-12-18 14:21:53	2017-12-18 14:34:20	1950	67	Male	25 years or more	Argentina	Argentina	Academic Institution	Associate/full professor	3-10	$50,000 - $499,999 (€48,000 - €480,699)	About equal													parasitology	very important	very important	very important	very important	very important	79	75	neither agree nor disagree	somewhat agree	neither agree nor disagree	somewhat disagree	somewhat agree	somewhat agree	somewhat agree	somewhat agree	somewhat agree	somewhat agree	somewhat agree	somewhat agree	somewhat agree	somewhat increase	extremely important
6590860445	166434758	2017-12-18 14:10:10	2017-12-18 14:16:15	1949	68	Male	25 years or more	United States of America	United States of America	Academic Institution	Associate/full professor	More than 10	$500,000 - $999,999 (€480,700 - €961,399)	Mainly basic												Allergy/Immunology		very important	not important at all	slightly important	very important	very important	10	15	somewhat agree	somewhat agree	neither agree nor disagree	somewhat agree	somewhat agree	neither agree nor disagree	somewhat disagree	somewhat disagree	somewhat agree	strongly agree	somewhat disagree	strongly agree	somewhat agree	no impact	slightly important
6590806392	166434758	2017-12-18 13:36:29	2017-12-18 13:44:26	1984	33	Male	0-9 years	United States of America	United States of America	Academic Institution	Postdoc/assistant professor	More than 10	$500,000 - $999,999 (€480,700 - €961,399)	About equal									Nervous system					moderately important	moderately important	very important	moderately important	slightly important	25	35	strongly agree	somewhat disagree	somewhat agree	somewhat disagree	somewhat agree	strongly disagree	somewhat agree	somewhat agree	neither agree nor disagree	somewhat disagree	somewhat agree	somewhat disagree	somewhat disagree	no impact	I don't know
6590784983	166434758	2017-12-18 13:22:49	2017-12-18 13:30:35	1973	44	Female	10-24 years	Italy	Italy	Academic Institution	Postdoc/assistant professor	More than 10	$50,000 - $499,999 (€48,000 - €480,699)	Mainly basic									Nervous system					very important	very important	very important	very important	very important	10	50	somewhat agree	strongly agree	somewhat agree	strongly agree	strongly agree	neither agree nor disagree	strongly agree	strongly agree	strongly agree	strongly agree	neither agree nor disagree	strongly agree	strongly agree	strongly increase	extremely important
6590765325	166434758	2017-12-18 13:08:32	2017-12-18 13:11:06			Female	0-9 years	China	China
6590743078	166434758	2017-12-18 12:52:54	2017-12-18 13:05:51	1972	45	Female	10-24 years	Poland	Poland	Academic Institution	Postdoc/assistant professor	3-10	$50,000 - $499,999 (€48,000 - €480,699)	Mainly basic			Cardiovascular system				Antineoplastic and immunomodulating agents							very important	very important	moderately important	slightly important	slightly important	0	5	strongly agree	somewhat disagree	strongly agree	strongly disagree	neither agree nor disagree	somewhat agree	neither agree nor disagree	strongly disagree	neither agree nor disagree	strongly disagree	strongly agree	strongly disagree	strongly disagree	strongly decrease	not important at all
6590738671	166434758	2017-12-18 12:49:53	2017-12-18 13:11:39	1953	64	Male	25 years or more	Brazil	Brazil	Academic Institution	Associate/full professor	More than 10	Less than $50,000 (€48,000)	Mainly basic									Nervous system					very important	very important	very important	very important	very important	0	10	strongly agree	strongly agree	strongly agree	strongly agree	strongly agree	strongly agree	strongly agree	strongly agree	strongly agree	strongly agree	strongly disagree	strongly agree	strongly agree	strongly increase	very important
6590727052	166434758	2017-12-18 12:40:51	2017-12-18 12:50:14	1960	57	Female	0-9 years	Brazil	Brazil	Academic Institution	Post graduate / PhD student	1-2	0 / no applicable grants	Basic only													Liver regeneration	very important	very important	very important	very important	very important		0
6590720139	166434758	2017-12-18 12:35:48	2017-12-18 12:44:16	1958	59	Male	25 years or more	Italy	France	Academic Institution	Associate/full professor	3-10	$50,000 - $499,999 (€48,000 - €480,699)	Basic only				Dermatologicals									cancer models	very important	very important	very important	very important	I don't know	10	10	somewhat disagree	strongly agree	neither agree nor disagree	strongly disagree	neither agree nor disagree	neither agree nor disagree	strongly agree	strongly agree	neither agree nor disagree	strongly agree	neither agree nor disagree	strongly agree	strongly agree	I don't know	moderately important
6590711036	166434758	2017-12-18 12:28:45	2017-12-18 12:29:22	1968	49	Female	10-24 years
6590709690	166434758	2017-12-18 12:27:39	2017-12-18 12:34:52	1977	40	Male	10-24 years	Hungary	Hungary	Academic Institution	Associate/full professor	1-2	$50,000 - $499,999 (€48,000 - €480,699)	About equal												Allergy/Immunology		slightly important	moderately important	slightly important	very important	very important		20	somewhat agree	strongly disagree	somewhat agree	strongly disagree	neither agree nor disagree	neither agree nor disagree	somewhat agree	somewhat disagree	strongly disagree	strongly disagree	somewhat disagree	somewhat disagree	somewhat agree	no impact	moderately important
6590690723	166434758	2017-12-18 12:12:33	2017-12-18 12:21:14	1954	63	Male	10-24 years	Belgium	Slovakia	Academic Institution	Associate/full professor	3-10	$50,000 - $499,999 (€48,000 - €480,699)	Mainly basic									Nervous system					moderately important	moderately important	slightly important	very important	moderately important	20	20	somewhat agree	somewhat agree	somewhat agree	somewhat agree	somewhat agree	somewhat agree	somewhat agree	strongly agree	strongly agree	strongly agree	somewhat agree	somewhat agree	somewhat agree	strongly increase	very important
6590678034	166434758	2017-12-18 12:03:21	2017-12-18 12:15:09	1983	34	Male	0-9 years	India	Saudi Arabia	Academic Institution	Postdoc/assistant professor	3-10	0 / no applicable grants	Mainly pre-clinical			Cardiovascular system											very important	moderately important	not important at all	slightly important	moderately important	70	60	strongly agree	strongly agree	strongly agree		somewhat agree	strongly agree	neither agree nor disagree	neither agree nor disagree	neither agree nor disagree	neither agree nor disagree	strongly agree	strongly agree	neither agree nor disagree	strongly increase	moderately important
6590676943	166434758	2017-12-18 12:03:01	2017-12-18 12:12:26	1975	42	Female	10-24 years	Brazil	Brazil	Academic Institution	Postdoc/assistant professor	More than 10	$50,000 - $499,999 (€48,000 - €480,699)	Basic only				Dermatologicals		Anti-infectives for systemic use	Antineoplastic and immunomodulating agents	Rheumatology/musculoskeletal system						very important	very important	very important	very important	very important	10	10	somewhat agree	strongly agree	somewhat agree	strongly agree	strongly agree	neither agree nor disagree	somewhat agree	strongly agree	strongly agree	strongly agree	somewhat agree	strongly agree	somewhat agree	strongly increase	very important
6590671087	166434758	2017-12-18 11:58:18	2017-12-18 12:24:00	1982	35	Male	0-9 years	France	Sweden	Academic Institution	Postdoc/assistant professor	3-10	$50,000 - $499,999 (€48,000 - €480,699)	Mainly basic													Neurobiology	very important	very important	very important	very important	very important	20	45	somewhat agree	somewhat agree	neither agree nor disagree	somewhat agree	somewhat agree	neither agree nor disagree	somewhat agree	somewhat agree	neither agree nor disagree	somewhat agree	neither agree nor disagree	somewhat agree	somewhat agree	somewhat decrease	moderately important
6590668956	166434758	2017-12-18 11:56:58	2017-12-18 12:06:13	1976	41	Male	10-24 years	Brazil	Brazil	Academic Institution	Associate/full professor	More than 10	$50,000 - $499,999 (€48,000 - €480,699)	Pre-clinical only	Alimentary tract and metabolism		Cardiovascular system											very important	very important	moderately important	moderately important	moderately important	2		neither agree nor disagree	neither agree nor disagree	strongly agree	somewhat agree	somewhat agree	neither agree nor disagree	somewhat agree	somewhat agree	somewhat agree	somewhat agree	somewhat disagree	somewhat agree	somewhat agree	somewhat decrease	slightly important
6590661460	166434758	2017-12-18 11:50:29	2017-12-18 11:53:34	1972	45	Male	10-24 years	Egypt	Egypt	Academic Institution	Associate/full professor	3-10	I don't know	Mainly pre-clinical
6590649825	166434758	2017-12-18 11:42:13	2017-12-18 11:48:41	1971	46	Male	10-24 years	United States of America	United States of America	Academic Institution	Associate/full professor	More than 10	$500,000 - $999,999 (€480,700 - €961,399)	About equal												Allergy/Immunology		moderately important	moderately important	moderately important	slightly important	slightly important	35	50	somewhat agree	somewhat disagree	somewhat disagree	somewhat disagree	somewhat disagree	somewhat disagree	neither agree nor disagree	neither agree nor disagree	somewhat disagree	neither agree nor disagree	neither agree nor disagree	somewhat disagree	neither agree nor disagree	somewhat decrease	slightly important
6590645461	166434758	2017-12-18 11:38:47	2017-12-18 11:54:34	1979	38	Male	10-24 years	Turkey	Turkey	Academic Institution	Postdoc/assistant professor	3-10	Less than $50,000 (€48,000)	About equal													anesthesia	very important	very important	very important	very important	very important	0		neither agree nor disagree	somewhat agree	neither agree nor disagree	strongly agree	strongly agree	neither agree nor disagree	somewhat agree	strongly agree	neither agree nor disagree	somewhat agree	somewhat agree	strongly agree	strongly agree	strongly increase	moderately important
6590642652	166434758	2017-12-18 11:35:01	2017-12-18 11:49:53	1959	58	Male	10-24 years	United States of America	Switzerland	Private Industry	Associate/full professor	1-2	$50,000 - $499,999 (€48,000 - €480,699)	Mainly pre-clinical													ophthalmology	very important	very important	moderately important	moderately important	slightly important	30	50	strongly agree	somewhat disagree	somewhat agree	strongly disagree	strongly disagree	somewhat disagree	somewhat disagree	strongly disagree	strongly disagree	strongly disagree	strongly disagree	strongly disagree	strongly disagree	somewhat decrease	slightly important
6590635521	166434758	2017-12-18 11:29:54	2017-12-18 11:44:41	1985	32	Male	0-9 years	India	India	Government	Postdoc/assistant professor	1-2	Less than $50,000 (€48,000)	Basic only			Cardiovascular system											moderately important	moderately important	slightly important	I don't know	moderately important	0	0	somewhat agree	strongly agree	somewhat agree	strongly agree	strongly agree	strongly disagree	somewhat agree	somewhat agree	neither agree nor disagree	neither agree nor disagree	neither agree nor disagree	somewhat agree	neither agree nor disagree	somewhat decrease	moderately important
6590626042	166434758	2017-12-18 11:23:56	2017-12-18 11:29:40	1977	40	Male	10-24 years	China	China	Academic Institution	Associate/full professor	3-10	$50,000 - $499,999 (€48,000 - €480,699)	Basic only			Cardiovascular system							Respiratory system				very important	very important	very important	I don't know	very important	51	26	somewhat agree	strongly agree	somewhat agree	somewhat agree	strongly agree	somewhat agree	somewhat agree	strongly agree	somewhat agree	somewhat agree	somewhat agree	strongly agree	somewhat agree	somewhat increase	slightly important
6590619133	166434758	2017-12-18 11:18:17	2017-12-18 11:25:22	1967	50	Male	10-24 years	United Kingdom of Great Britain and Northern Ireland	United Kingdom of Great Britain and Northern Ireland	Academic Institution	Associate/full professor	More than 10	$50,000 - $499,999 (€48,000 - €480,699)	Mainly pre-clinical									Nervous system					very important	very important	moderately important	moderately important	very important	57	51	strongly agree	somewhat disagree	somewhat agree	neither agree nor disagree	somewhat agree	somewhat disagree	neither agree nor disagree	neither agree nor disagree	somewhat agree	somewhat agree	strongly agree	somewhat agree	neither agree nor disagree	somewhat decrease	slightly important
6590618919	166434758	2017-12-18 11:18:24	2017-12-18 11:25:23	1976	41	Male	10-24 years	Sweden	Sweden	Academic Institution	Associate/full professor	1-2	0 / no applicable grants	Pre-clinical only	Alimentary tract and metabolism												Nutrition	very important	not important at all	very important	very important	very important	0	10	strongly agree	neither agree nor disagree	somewhat agree	somewhat agree	somewhat agree	neither agree nor disagree	neither agree nor disagree	neither agree nor disagree	neither agree nor disagree	neither agree nor disagree	neither agree nor disagree	somewhat disagree	somewhat disagree	no impact	moderately important
6590613476	166434758	2017-12-18 11:13:40	2017-12-18 11:20:18	1976	41	Male	0-9 years	Germany	Germany	Academic Institution	Postdoc/assistant professor	3-10	0 / no applicable grants	Mainly basic									Nervous system					very important	very important	slightly important	not important at all	not important at all	29	34	strongly agree	strongly disagree	strongly agree	strongly disagree	strongly disagree	neither agree nor disagree	neither agree nor disagree	neither agree nor disagree	somewhat agree	somewhat agree	somewhat agree	strongly disagree	neither agree nor disagree	no impact	not important at all
6590609499	166434758	2017-12-18 11:11:05	2017-12-18 11:25:06	1978	39	Male	0-9 years	China	China	Academic Institution	Associate/full professor	More than 10	$50,000 - $499,999 (€48,000 - €480,699)	Mainly pre-clinical									Nervous system					very important	very important	very important	very important	very important	80	30	somewhat agree	somewhat agree	somewhat agree	somewhat agree	somewhat agree	somewhat agree	somewhat agree	somewhat agree	somewhat agree	somewhat agree	somewhat agree	somewhat agree	somewhat agree	strongly increase	moderately important
6590608032	166434758	2017-12-18 11:08:27	2017-12-18 11:16:55	1957	60	Female	25 years or more	Canada	United States of America	Academic Institution	Associate/full professor	3-10	0 / no applicable grants	Mainly pre-clinical							Antineoplastic and immunomodulating agents							very important	very important	moderately important	moderately important	moderately important	40	30	somewhat agree	somewhat agree	neither agree nor disagree	somewhat agree	somewhat agree	somewhat disagree	somewhat agree	somewhat agree	somewhat disagree	somewhat disagree	neither agree nor disagree	somewhat disagree	somewhat disagree	somewhat increase	slightly important
6590606830	166434758	2017-12-18 11:09:07	2017-12-18 11:17:44	1987	30	Female	0-9 years	Germany	Germany	Academic Institution	Postdoc/assistant professor	3-10	Less than $50,000 (€48,000)	About equal			Cardiovascular system										resuscitation	I don't know	I don't know	I don't know	I don't know	I don't know	57	66	somewhat agree	strongly disagree	neither agree nor disagree	strongly disagree	somewhat disagree	strongly disagree	neither agree nor disagree	neither agree nor disagree	neither agree nor disagree	somewhat disagree	somewhat disagree	somewhat agree	somewhat disagree	no impact	very important
6590602793	166434758	2017-12-18 11:05:57	2017-12-18 11:14:38	1971	46	Male	10-24 years	Germany	Germany	Academic Institution	Postdoc/assistant professor	3-10	$50,000 - $499,999 (€48,000 - €480,699)	Mainly pre-clinical			Cardiovascular system				Antineoplastic and immunomodulating agents							very important	moderately important	very important	moderately important	very important	75	60	strongly agree	neither agree nor disagree	neither agree nor disagree	strongly disagree	somewhat agree	somewhat disagree	somewhat agree	somewhat agree	somewhat agree	somewhat agree	somewhat disagree	somewhat agree	somewhat disagree	somewhat increase	moderately important
6590600547	166434758	2017-12-18 11:04:21	2017-12-18 11:12:09	1959	58	Female	25 years or more	France	France	Academic Institution	Associate/full professor	3-10	$50,000 - $499,999 (€48,000 - €480,699)	Mainly basic													bacterial infectious disease and antibacterial molecules	moderately important	I don't know	very important	moderately important	moderately important	24	20	strongly agree	somewhat agree	somewhat agree	strongly agree	strongly agree	strongly agree	strongly agree	strongly agree	strongly agree	somewhat agree		neither agree nor disagree	neither agree nor disagree	somewhat increase	very important
6590600509	166434758	2017-12-18 11:04:23	2017-12-18 11:13:20	1971	46	Male	10-24 years	Italy	Italy	Academic Institution	Associate/full professor	3-10	$50,000 - $499,999 (€48,000 - €480,699)	About equal							Antineoplastic and immunomodulating agents							very important	very important	moderately important	very important	very important	25	50	neither agree nor disagree	somewhat agree	somewhat agree	neither agree nor disagree	somewhat agree	somewhat disagree	neither agree nor disagree	neither agree nor disagree	neither agree nor disagree	somewhat disagree	somewhat disagree	neither agree nor disagree	somewhat disagree	somewhat increase	very important
6590600188	166434758	2017-12-18 11:04:02	2017-12-18 11:08:02	1980	37	Male	0-9 years	Republic of Korea	Republic of Korea	Academic Institution	Postdoc/assistant professor	More than 10	$50,000 - $499,999 (€48,000 - €480,699)	Mainly pre-clinical			Cardiovascular system						Nervous system
6590599159	166434758	2017-12-18 11:03:25	2017-12-18 11:10:36	1978	39	Male	25 years or more	Turkey	Turkey	Academic Institution	Associate/full professor	1-2	Less than $50,000 (€48,000)	Mainly pre-clinical													microbiology	moderately important	very important	slightly important	moderately important	moderately important	20		somewhat disagree	somewhat disagree	somewhat disagree	somewhat agree	somewhat agree	somewhat agree	somewhat agree	somewhat agree	somewhat agree	neither agree nor disagree	neither agree nor disagree	somewhat agree	somewhat agree	somewhat increase	very important
6589292695	166434758	2017-12-16 21:55:13	2017-12-17 00:40:08	1987	30	Female	0-9 years	Brazil	Brazil	Academic Institution	Postdoc/assistant professor	3-10	I don't know	Mainly basic	Alimentary tract and metabolism		Cardiovascular system										Thyroid disorders	moderately important	moderately important	very important	moderately important	very important	25	25	somewhat agree	somewhat disagree	neither agree nor disagree	strongly agree	somewhat disagree	somewhat disagree	strongly agree	neither agree nor disagree	neither agree nor disagree	somewhat disagree	neither agree nor disagree	somewhat agree	somewhat agree	no impact	very important
6581668403	166434758	2017-12-13 04:59:21	2017-12-13 05:09:34	1982	35	Female	0-9 years	Brazil	Brazil	Academic Institution	Associate/full professor	3-10	Less than $50,000 (€48,000)	Basic only													Microbiology/Mycology	moderately important	moderately important	very important	very important	very important	30		strongly disagree	strongly agree	strongly agree	neither agree nor disagree	strongly agree	strongly disagree	somewhat agree	neither agree nor disagree	neither agree nor disagree	neither agree nor disagree	neither agree nor disagree	somewhat agree	somewhat agree	I don't know	very important
6580319313	166434758	2017-12-12 19:19:41	2017-12-12 19:28:04	1981	36	Male	0-9 years	Germany	Germany	Academic Institution	Postdoc/assistant professor	1-2	$50,000 - $499,999 (€48,000 - €480,699)	Mainly pre-clinical													vaccines	moderately important	moderately important	moderately important	moderately important	moderately important	50
6578090765	166434758	2017-12-11 21:16:07	2017-12-11 21:27:39	1945	72	Male	25 years or more	Denmark	Denmark	Academic Institution	Associate/full professor	More than 10	$500,000 - $999,999 (€480,700 - €961,399)	Mainly basic	Alimentary tract and metabolism												endocrinology	not important at all	not important at all	not important at all	not important at all	not important at all	32	33	strongly agree	neither agree nor disagree	somewhat agree	neither agree nor disagree	neither agree nor disagree	somewhat disagree	neither agree nor disagree	neither agree nor disagree	neither agree nor disagree	somewhat disagree	somewhat disagree	somewhat disagree	neither agree nor disagree	somewhat decrease	not important at all
6576952563	166434758	2017-12-11 13:59:29	2017-12-11 14:05:15	1985	32	Male	0-9 years	United States of America	United States of America	Academic Institution	Postdoc/assistant professor	1-2	$50,000 - $499,999 (€48,000 - €480,699)	Mainly basic		Blood, blood forming organs and blood products	Cardiovascular system											slightly important	slightly important	very important	very important	moderately important	70	60	strongly agree	somewhat agree	somewhat disagree	neither agree nor disagree	neither agree nor disagree	neither agree nor disagree	neither agree nor disagree	somewhat agree	somewhat agree	somewhat agree	somewhat agree	neither agree nor disagree	neither agree nor disagree	no impact	extremely important
6572339297	166434758	2017-12-08 08:28:04	2017-12-08 08:34:22	1980	37	Female	10-24 years	Australia	Australia	Academic Institution	Associate/full professor	More than 10	$500,000 - $999,999 (€480,700 - €961,399)	Mainly pre-clinical							Antineoplastic and immunomodulating agents							very important	very important	very important	very important	very important	32	51	strongly agree	somewhat disagree	strongly agree	somewhat agree	somewhat agree	somewhat agree	somewhat agree	somewhat agree	neither agree nor disagree	neither agree nor disagree	strongly agree	neither agree nor disagree	neither agree nor disagree	strongly decrease	not important at all
6569745700	166434758	2017-12-07 07:47:41	2017-12-07 07:54:48	1966	51	Female	10-24 years	India	India	Academic Institution	Associate/full professor	More than 10	$50,000 - $499,999 (€48,000 - €480,699)	Basic only	Alimentary tract and metabolism						Antineoplastic and immunomodulating agents							moderately important	very important	very important	moderately important	very important	18	14	strongly agree	somewhat agree	strongly agree	neither agree nor disagree	somewhat disagree	somewhat agree	neither agree nor disagree	neither agree nor disagree	neither agree nor disagree	neither agree nor disagree	neither agree nor disagree	somewhat agree	neither agree nor disagree	somewhat decrease	I don't know
6569427422	166434758	2017-12-07 02:53:30	2017-12-07 03:11:37	1943	74	Male	25 years or more	United States of America	United States of America	Academic Institution	Associate/full professor	More than 10	$50,000 - $499,999 (€48,000 - €480,699)	Mainly basic				Dermatologicals	Genito-urinary system and sex hormones								cancer	very important	very important	very important	very important	very important	5	10	neither agree nor disagree	somewhat disagree	strongly agree	somewhat agree	somewhat agree	somewhat agree	strongly agree	somewhat agree		neither agree nor disagree	neither agree nor disagree	strongly agree	strongly agree	somewhat decrease	extremely important
6569139465	166434758	2017-12-06 23:53:37	2017-12-07 00:02:57	1980	37	Male	10-24 years	Turkey	Turkey	Academic Institution	Associate/full professor	3-10	0 / no applicable grants	Basic only									Nervous system					moderately important	moderately important	I don't know	moderately important	not important at all	50	38	somewhat agree	somewhat agree	strongly disagree	strongly agree	somewhat agree	somewhat agree	neither agree nor disagree	somewhat agree	somewhat agree	neither agree nor disagree	somewhat disagree	neither agree nor disagree	strongly disagree	somewhat decrease	not important at all
6568859544	166434758	2017-12-06 21:52:44	2017-12-06 22:08:51	1940	77	Female	25 years or more	United Kingdom of Great Britain and Northern Ireland	United States of America	Academic Institution	Associate/full professor	3-10	$500,000 - $999,999 (€480,700 - €961,399)	Basic only													Thyroid autoimmunity	not important at all	not important at all		I don't know	not important at all	10		strongly agree	somewhat agree	strongly agree	somewhat agree	neither agree nor disagree	neither agree nor disagree	neither agree nor disagree	neither agree nor disagree	neither agree nor disagree	neither agree nor disagree	neither agree nor disagree	neither agree nor disagree	neither agree nor disagree	no impact	not important at all
6568822986	166434758	2017-12-06 21:38:37	2017-12-06 21:42:06			Male	0-9 years
6567320763	166434758	2017-12-06 12:23:31	2017-12-06 12:38:24	1973	44	Female	10-24 years	Brazil	Brazil	Academic Institution	Postdoc/assistant professor	3-10	0 / no applicable grants	Basic only													pharmacology of pain and inflammation	very important	moderately important		very important	very important			somewhat agree	strongly agree	strongly agree	strongly agree	strongly agree	strongly agree	strongly agree	strongly agree	strongly agree	strongly agree	somewhat agree	strongly agree	strongly agree	somewhat increase	very important
6566983552	166434758	2017-12-06 08:24:49	2017-12-06 08:39:08	1971	46	Female	10-24 years	United States of America		Academic Institution	Associate/full professor	3-10	$50,000 - $499,999 (€48,000 - €480,699)	Mainly basic			Cardiovascular system											very important	moderately important	moderately important	very important	moderately important	20															strongly decrease
6565485792	166434758	2017-12-05 18:28:55	2017-12-05 18:48:53	1961	56	Female	25 years or more	Spain	Spain	Academic Institution	Associate/full professor	3-10	$50,000 - $499,999 (€48,000 - €480,699)	Mainly basic									Nervous system					moderately important	very important	very important	very important	very important	50	50	somewhat agree	strongly agree	somewhat agree	somewhat agree	strongly agree	strongly disagree	strongly agree	strongly agree	strongly agree	strongly agree	somewhat agree	strongly agree	strongly agree	strongly increase	moderately important
6565379259	166434758	2017-12-05 17:53:12	2017-12-05 18:03:46	1944	73	Male	25 years or more	United Kingdom of Great Britain and Northern Ireland	Pakistan	Academic Institution	Associate/full professor	More than 10	I don't know	Mainly pre-clinical	Alimentary tract and metabolism			Dermatologicals				Rheumatology/musculoskeletal system						very important	very important	moderately important	very important	very important	5	25	neither agree nor disagree	strongly agree	neither agree nor disagree	somewhat disagree	somewhat agree	neither agree nor disagree	strongly agree	strongly agree	strongly agree	strongly agree	somewhat agree	strongly agree	strongly agree	strongly increase	moderately important
6565203813	166434758	2017-12-05 16:58:10	2017-12-05 17:07:56	1987	30	Female	0-9 years	Hungary	Hungary	Academic Institution	Post graduate / PhD student	1-2	I don't know	Mainly pre-clinical													Parasitology	moderately important	very important	very important	moderately important	very important	50	70	somewhat agree	strongly agree	somewhat disagree	somewhat agree	strongly agree	neither agree nor disagree	somewhat agree	strongly agree	somewhat agree	strongly agree	somewhat agree	somewhat agree	somewhat agree	somewhat increase	very important
6565148191	166434758	2017-12-05 16:40:59	2017-12-05 16:53:29	1957	60	Female	0-9 years	Italy	Italy	Academic Institution	Postdoc/assistant professor	1-2	Less than $50,000 (€48,000)	Pre-clinical only													abdominal wall surgery	moderately important	very important	very important	very important	slightly important	0	13	neither agree nor disagree	strongly agree	neither agree nor disagree	somewhat agree	strongly agree	strongly disagree	somewhat agree	somewhat agree	somewhat agree	somewhat agree	neither agree nor disagree	somewhat agree	somewhat agree	somewhat increase	very important
6565016158	166434758	2017-12-05 15:58:05	2017-12-05 16:04:05	1970	47	Female	10-24 years	Sweden	Sweden	Academic Institution	Associate/full professor	3-10	$50,000 - $499,999 (€48,000 - €480,699)	Pre-clinical only							Antineoplastic and immunomodulating agents							moderately important	I don't know	very important	slightly important	slightly important	10	10	somewhat agree	somewhat agree	neither agree nor disagree	somewhat agree	neither agree nor disagree	somewhat disagree	somewhat agree	neither agree nor disagree	neither agree nor disagree	somewhat agree	somewhat agree	somewhat disagree	somewhat disagree	somewhat decrease	moderately important
6564763816	166434758	2017-12-05 14:24:53	2017-12-05 14:30:06	1969	48	Male	25 years or more	Turkey	Turkey	Academic Institution	Postdoc/assistant professor	3-10	Less than $50,000 (€48,000)	About equal					Genito-urinary system and sex hormones									moderately important					34		strongly agree	strongly agree	strongly agree	strongly agree	strongly agree	strongly agree	strongly agree	strongly agree	strongly agree	strongly agree	strongly agree	strongly agree	strongly agree	strongly increase	very important
6564640346	166434758	2017-12-05 13:23:04	2017-12-05 13:37:46	1977	40	Female	10-24 years	Spain	Spain	Academic Institution	Postdoc/assistant professor	3-10	0 / no applicable grants	Mainly pre-clinical													Advanced therapies for rare diseases	very important	very important	moderately important	slightly important	moderately important	30	20	somewhat agree	somewhat agree	neither agree nor disagree	strongly disagree	somewhat agree	somewhat disagree	somewhat agree	strongly agree	neither agree nor disagree	strongly agree	somewhat agree	somewhat agree	strongly disagree	somewhat increase	very important
6564314890	166434758	2017-12-05 09:52:26	2017-12-05 10:01:40	1964	53	Male	10-24 years	Switzerland	Switzerland	Academic Institution	Postdoc/assistant professor	More than 10	$50,000 - $499,999 (€48,000 - €480,699)	Mainly pre-clinical					Genito-urinary system and sex hormones									moderately important	moderately important	very important	moderately important	very important	50	33	somewhat agree	somewhat agree	neither agree nor disagree	somewhat agree	somewhat agree	neither agree nor disagree	somewhat agree	somewhat agree	somewhat agree	neither agree nor disagree	strongly agree	somewhat agree	neither agree nor disagree	somewhat increase	very important
6564127415	166434758	2017-12-05 07:01:49	2017-12-05 08:23:22	1966	51	Female	10-24 years	India	India	Government	Associate/full professor	More than 10	$50,000 - $499,999 (€48,000 - €480,699)	About equal									Nervous system					moderately important	very important	moderately important	slightly important	moderately important	15	35	neither agree nor disagree	somewhat agree	somewhat disagree	somewhat agree	somewhat agree	somewhat disagree	somewhat agree	neither agree nor disagree	somewhat agree	somewhat agree	neither agree nor disagree	neither agree nor disagree	neither agree nor disagree	somewhat increase	extremely important
6563991087	166434758	2017-12-05 04:51:18	2017-12-05 05:27:03	1977	40	Female	0-9 years	India	India	Government	Associate/full professor	1-2	0 / no applicable grants	Pre-clinical only													Diabetes and Cancer	slightly important	slightly important	very important	I don't know	very important	20	0	somewhat agree	neither agree nor disagree	strongly agree	neither agree nor disagree	somewhat agree	strongly disagree	somewhat agree	somewhat agree	somewhat agree	somewhat agree	somewhat agree	somewhat agree	somewhat agree	somewhat increase	very important
6563791935	166434758	2017-12-05 02:25:05	2017-12-05 02:36:04	1957	60	Female	25 years or more	Australia	Australia	Academic Institution	Associate/full professor	More than 10	$1,000,000 - $4,999,999 (€961,400 - €4,806,999)	About equal													Vision and Ophthalmology	not important at all	not important at all	not important at all	not important at all	not important at all	90	70	strongly agree	somewhat agree	strongly agree	neither agree nor disagree	somewhat agree	somewhat agree	somewhat agree	somewhat agree	somewhat disagree	somewhat agree	strongly agree	strongly disagree	somewhat disagree	strongly decrease	not important at all
6563722312	166434758	2017-12-05 01:41:59	2017-12-05 02:13:09	1944	73	Male	25 years or more	Japan	Japan	Academic Institution	Associate/full professor	1-2	Less than $50,000 (€48,000)	Mainly basic	Alimentary tract and metabolism						Antineoplastic and immunomodulating agents						Nutrition	not important at all	slightly important	not important at all	not important at all	not important at all	50	50	somewhat disagree	somewhat disagree	somewhat disagree	somewhat disagree	strongly agree	somewhat agree	somewhat agree	somewhat agree	strongly disagree	somewhat agree	strongly disagree	strongly agree	strongly agree	no impact	extremely important
6563585901	166434758	2017-12-05 00:40:20	2017-12-05 00:41:44	1953	64	Female	25 years or more
6563441943	166434758	2017-12-04 23:30:39	2017-12-04 23:38:42	1953	64	Male	10-24 years	Germany	Germany	Academic Institution	Associate/full professor	More than 10	$50,000 - $499,999 (€48,000 - €480,699)	Mainly basic									Nervous system					very important	very important	moderately important	moderately important	very important	40	40	somewhat agree	neither agree nor disagree	somewhat agree	strongly disagree	somewhat disagree	neither agree nor disagree	strongly disagree	somewhat disagree	neither agree nor disagree	somewhat agree	neither agree nor disagree	neither agree nor disagree	neither agree nor disagree	no impact	moderately important
6563327765	166434758	2017-12-04 22:42:51	2017-12-04 22:54:48	1973	44	Male	10-24 years	United States of America	United States of America	Academic Institution	Postdoc/assistant professor	1-2	$50,000 - $499,999 (€48,000 - €480,699)	Mainly pre-clinical												Allergy/Immunology	cancer research	very important	very important	very important	very important	very important	40	50	somewhat agree	somewhat agree	neither agree nor disagree	neither agree nor disagree	somewhat agree	neither agree nor disagree	neither agree nor disagree	somewhat agree	somewhat agree	somewhat agree	neither agree nor disagree	somewhat agree	neither agree nor disagree	I don't know	extremely important
6563255051	166434758	2017-12-04 22:15:10	2017-12-04 22:33:14	1982	35	Female	0-9 years	Spain	United Kingdom of Great Britain and Northern Ireland	I don't know	Post graduate / PhD student	1-2	I don't know	Mainly pre-clinical	Alimentary tract and metabolism													moderately important	very important	moderately important	very important	very important	50	70	somewhat agree	strongly agree	somewhat disagree	strongly agree	strongly agree	somewhat disagree	somewhat agree	somewhat agree	somewhat agree	somewhat agree	neither agree nor disagree	somewhat agree	neither agree nor disagree	somewhat increase	very important
6563163952	166434758	2017-12-04 21:42:49	2017-12-04 21:54:02	1977	40	Female	10-24 years	Serbia	Serbia	Academic Institution	Associate/full professor	3-10	Less than $50,000 (€48,000)	Basic only							Antineoplastic and immunomodulating agents					Allergy/Immunology		very important	very important	very important	slightly important	slightly important	15	20	neither agree nor disagree	strongly agree	neither agree nor disagree	strongly agree	strongly agree	strongly disagree	strongly agree	strongly agree	strongly agree	strongly agree	neither agree nor disagree	strongly agree	neither agree nor disagree	strongly increase	extremely important
6563037961	166434758	2017-12-04 20:59:46	2017-12-04 21:17:14	1961	56	Female	25 years or more	New Zealand	New Zealand	Academic Institution	Associate/full professor	More than 10	More than $5,000,000 (€4,807,000)	About equal													systems perinatal physiology and neuroprotection	not important at all	not important at all	moderately important	slightly important	slightly important	10	15	strongly agree	somewhat disagree	strongly disagree	somewhat disagree	somewhat disagree	somewhat disagree	neither agree nor disagree	somewhat disagree	strongly disagree	somewhat disagree	strongly agree	somewhat disagree	somewhat disagree	strongly decrease	not important at all
6563006504	166434758	2017-12-04 20:46:44	2017-12-04 20:56:07	1970	47	Male	10-24 years	Turkey	Turkey	Academic Institution	Associate/full professor	1-2	Less than $50,000 (€48,000)	Pre-clinical only													Emergency Medicine	very important	moderately important	very important	moderately important	very important	100		somewhat agree	somewhat agree	neither agree nor disagree	somewhat disagree	somewhat agree	neither agree nor disagree	neither agree nor disagree	neither agree nor disagree	somewhat agree	somewhat agree	strongly agree	strongly agree	strongly agree	somewhat increase	very important
6562806739	166434758	2017-12-04 19:43:53	2017-12-04 20:07:47	1980	37	Female	10-24 years	Turkey	Turkey	Academic Institution	Postdoc/assistant professor	3-10	Less than $50,000 (€48,000)	Mainly basic			Cardiovascular system		Genito-urinary system and sex hormones				Nervous system					moderately important	very important	very important	very important	moderately important	10	20	somewhat agree	somewhat agree	strongly agree	strongly agree	strongly agree	strongly agree	strongly agree	strongly agree	strongly agree	strongly agree	strongly agree	strongly agree	strongly agree	somewhat decrease	moderately important
6562629329	166434758	2017-12-04 18:46:25	2017-12-04 19:03:37	1972	45	Male	10-24 years	United Kingdom of Great Britain and Northern Ireland	France	Academic Institution	Associate/full professor	3-10	$500,000 - $999,999 (€480,700 - €961,399)	Mainly basic									Nervous system			Allergy/Immunology		slightly important	slightly important	slightly important	slightly important	slightly important	15	20	strongly agree	somewhat disagree	neither agree nor disagree	somewhat disagree	somewhat agree	somewhat agree	somewhat disagree	somewhat agree	somewhat disagree	strongly disagree	somewhat disagree	somewhat agree	neither agree nor disagree	somewhat increase	slightly important
6562590184	166434758	2017-12-04 18:33:12	2017-12-04 18:43:33	1965	52	Male	10-24 years	United States of America	Denmark	Academic Institution	Associate/full professor	3-10	Less than $50,000 (€48,000)	Mainly basic									Nervous system					moderately important	moderately important	very important	very important	very important	40	46	strongly agree	somewhat agree	somewhat disagree	neither agree nor disagree	somewhat agree	neither agree nor disagree	neither agree nor disagree	neither agree nor disagree	neither agree nor disagree	neither agree nor disagree	somewhat disagree	somewhat agree	somewhat agree	somewhat decrease	slightly important
6562472133	166434758	2017-12-04 17:54:55	2017-12-04 18:00:39	1965	52	Male	25 years or more	United States of America	United States of America	Academic Institution	Associate/full professor	3-10	$1,000,000 - $4,999,999 (€961,400 - €4,806,999)	About equal										Respiratory system				I don't know	I don't know	I don't know	I don't know	I don't know	40	50	somewhat agree	somewhat agree	somewhat disagree	somewhat agree	neither agree nor disagree	neither agree nor disagree	somewhat agree	somewhat agree	somewhat agree	neither agree nor disagree	neither agree nor disagree	neither agree nor disagree	neither agree nor disagree	somewhat increase	moderately important
6562414190	166434758	2017-12-04 17:36:14	2017-12-04 17:43:09	1949	68	Male	25 years or more	United Kingdom of Great Britain and Northern Ireland	United States of America	Academic Institution	Associate/full professor	More than 10	$1,000,000 - $4,999,999 (€961,400 - €4,806,999)	Mainly pre-clinical							Antineoplastic and immunomodulating agents							moderately important	not important at all	moderately important	slightly important	slightly important	33	50	strongly agree	somewhat agree	neither agree nor disagree	neither agree nor disagree	somewhat agree	neither agree nor disagree	somewhat agree	somewhat agree	somewhat agree	somewhat agree	neither agree nor disagree	somewhat agree	neither agree nor disagree	no impact	slightly important
6562399256	166434758	2017-12-04 17:31:17	2017-12-04 17:43:18	1956	61	Male	10-24 years	United States of America	United States of America	Academic Institution	Postdoc/assistant professor	More than 10	$50,000 - $499,999 (€48,000 - €480,699)	Mainly basic													Pediatrics / Neonatology	moderately important	very important		very important	very important	20	50	somewhat disagree	somewhat agree	somewhat agree	strongly agree	strongly agree	somewhat disagree	somewhat agree	somewhat agree	somewhat agree	somewhat agree	neither agree nor disagree	somewhat agree	somewhat agree	strongly increase	very important
6562306930	166434758	2017-12-04 17:03:09	2017-12-04 17:22:10	1958	59	Male	25 years or more	United States of America	United States of America	Academic Institution	Associate/full professor	More than 10	$1,000,000 - $4,999,999 (€961,400 - €4,806,999)	Mainly pre-clinical					Genito-urinary system and sex hormones			Rheumatology/musculoskeletal system	Nervous system					very important	very important	moderately important	very important	very important	20	20	somewhat agree	neither agree nor disagree	strongly agree	somewhat disagree	somewhat disagree	somewhat agree	somewhat agree	somewhat agree	neither agree nor disagree	somewhat agree	strongly agree	somewhat agree	neither agree nor disagree	somewhat increase	moderately important
6562291396	166434758	2017-12-04 16:58:14	2017-12-04 17:05:47	1959	58	Male	25 years or more	United Kingdom of Great Britain and Northern Ireland	United Kingdom of Great Britain and Northern Ireland	Academic Institution	Associate/full professor	1-2	0 / no applicable grants	Mainly pre-clinical				Dermatologicals									Bioanalytical Method Development	not important at all	not important at all	not important at all	not important at all	not important at all	0	50	somewhat agree	somewhat agree	neither agree nor disagree	somewhat agree	somewhat disagree	somewhat disagree	somewhat agree	somewhat agree	somewhat agree	somewhat agree	somewhat disagree	somewhat agree	somewhat disagree	somewhat increase	extremely important
6562277580	166434758	2017-12-04 16:53:28	2017-12-04 17:02:30	1963	54	Male	25 years or more	United States of America	United States of America	Government	Associate/full professor	More than 10	$500,000 - $999,999 (€480,700 - €961,399)	About equal									Nervous system				vision	slightly important	very important	moderately important	slightly important	slightly important	50	50	strongly agree	somewhat agree	somewhat agree	neither agree nor disagree	neither agree nor disagree	neither agree nor disagree	somewhat agree	neither agree nor disagree	neither agree nor disagree	somewhat agree	somewhat agree	somewhat agree	neither agree nor disagree	no impact	slightly important
6562235013	166434758	2017-12-04 16:38:32	2017-12-04 16:56:49	1969	48	Male	10-24 years	France	United Kingdom of Great Britain and Northern Ireland	Academic Institution	Associate/full professor	More than 10	$1,000,000 - $4,999,999 (€961,400 - €4,806,999)	Mainly pre-clinical									Nervous system					very important	very important	very important	very important	very important	10	20	somewhat agree	neither agree nor disagree	somewhat disagree	somewhat disagree	somewhat agree	strongly disagree	neither agree nor disagree	somewhat agree	somewhat agree	somewhat agree	strongly agree	somewhat agree	neither agree nor disagree	no impact	moderately important
6562115839	166434758	2017-12-04 15:59:29	2017-12-04 16:10:40	1967	50	Female	10-24 years	United States of America	United States of America	Academic Institution	Postdoc/assistant professor	3-10	Less than $50,000 (€48,000)	About equal												Allergy/Immunology		very important	very important	very important	moderately important	moderately important	39	40	strongly agree	somewhat agree	strongly disagree	somewhat agree	somewhat agree	somewhat disagree	somewhat agree	somewhat agree	somewhat agree	somewhat agree	somewhat agree	neither agree nor disagree	somewhat disagree	somewhat decrease	slightly important
6562088578	166434758	2017-12-04 15:50:14	2017-12-04 16:00:52	1959	58	Female	25 years or more	Germany	Germany	Academic Institution	Postdoc/assistant professor	3-10	Less than $50,000 (€48,000)	Mainly basic													vaccine research	very important	slightly important	very important	very important	very important	10	10	strongly agree	somewhat agree	somewhat agree	neither agree nor disagree	neither agree nor disagree	somewhat disagree	neither agree nor disagree	neither agree nor disagree	somewhat disagree	somewhat disagree	neither agree nor disagree	somewhat disagree	somewhat disagree	somewhat decrease	slightly important
6562047238	166434758	2017-12-04 15:35:34	2017-12-04 15:56:47	1966	51	Female	10-24 years	Brazil	Brazil	Academic Institution	Postdoc/assistant professor	1-2	$50,000 - $499,999 (€48,000 - €480,699)	Mainly basic									Nervous system					very important	very important	very important	very important	very important	14	15	somewhat agree	somewhat agree	somewhat agree	somewhat disagree	neither agree nor disagree	somewhat disagree	neither agree nor disagree	somewhat agree			strongly agree	somewhat agree	somewhat disagree	no impact	not important at all
6562047123	166434758	2017-12-04 15:37:14	2017-12-04 15:45:47	1960	57	Male	25 years or more	United States of America	United States of America	Academic Institution	Associate/full professor	More than 10	$50,000 - $499,999 (€48,000 - €480,699)	Pre-clinical only						Anti-infectives for systemic use								not important at all	slightly important	moderately important	very important	very important	10	0	neither agree nor disagree	neither agree nor disagree	somewhat agree	somewhat agree	somewhat disagree	somewhat disagree	neither agree nor disagree	somewhat disagree	somewhat disagree	neither agree nor disagree	somewhat agree	neither agree nor disagree	neither agree nor disagree	no impact	not important at all
6562046749	166434758	2017-12-04 15:36:41	2017-12-04 15:59:16	1959	58	Male	25 years or more	Canada	Singapore	Academic Institution	Associate/full professor	More than 10	$500,000 - $999,999 (€480,700 - €961,399)	Basic only													Cancer	moderately important	moderately important	very important	moderately important	moderately important	30	40	strongly agree	somewhat disagree	strongly agree	somewhat disagree	strongly disagree	strongly agree	neither agree nor disagree	neither agree nor disagree	somewhat disagree	strongly disagree	somewhat agree	neither agree nor disagree	neither agree nor disagree	strongly decrease	not important at all
6561973241	166434758	2017-12-04 14:54:23	2017-12-04 15:01:15	1963	54	Male	10-24 years	Germany	Germany	Academic Institution	Postdoc/assistant professor	3-10	0 / no applicable grants	About equal							Antineoplastic and immunomodulating agents							very important	very important	very important	I don't know	moderately important	0	9	somewhat agree	somewhat agree	somewhat agree	somewhat agree	strongly agree	somewhat disagree	somewhat agree	strongly agree	somewhat agree	somewhat disagree	somewhat agree	somewhat agree	somewhat disagree	somewhat increase
6561945463	166434758	2017-12-04 14:42:36	2017-12-04 16:00:29	1985	32	Male	0-9 years	China	China	Academic Institution	Associate/full professor	3-10	Less than $50,000 (€48,000)	Basic only												Allergy/Immunology		very important	very important	slightly important	very important	very important	0	0	somewhat disagree	strongly agree	neither agree nor disagree	somewhat disagree	strongly agree	somewhat disagree	somewhat disagree	strongly agree	strongly agree	strongly agree	somewhat disagree	strongly agree	strongly agree	somewhat increase	not important at all
6561945184	166434758	2017-12-04 14:43:06	2017-12-05 12:20:26	1986	31	Male	0-9 years	Brazil	Brazil	Academic Institution	Postdoc/assistant professor	More than 10	0 / no applicable grants	Mainly basic									Nervous system					very important	very important	moderately important	very important	moderately important	25	40	somewhat agree	somewhat agree	somewhat disagree	strongly agree	somewhat agree	neither agree nor disagree	somewhat agree	strongly agree	somewhat agree	strongly agree	somewhat agree	strongly agree	somewhat agree	somewhat increase	moderately important
6561940050	166434758	2017-12-04 14:41:20	2017-12-04 14:49:36	1954	63	Male	25 years or more	United States of America	United States of America	Academic Institution	Associate/full professor	3-10	$50,000 - $499,999 (€48,000 - €480,699)	About equal									Nervous system					very important	very important	moderately important	very important	very important	25	25	strongly agree	somewhat agree	strongly agree	neither agree nor disagree	somewhat agree	strongly disagree	somewhat agree	somewhat agree	somewhat agree	neither agree nor disagree	neither agree nor disagree	somewhat agree	neither agree nor disagree	somewhat increase	very important
6561939583	166434758	2017-12-04 14:26:47	2017-12-04 14:52:18	1990	27	Male	0-9 years	Switzerland	Switzerland	Private Industry	Postdoc/assistant professor	3-10	I don't know	Pre-clinical only													Pharmacokinetics & Pharmacodynamics	very important	very important	very important	slightly important	very important	0	25	neither agree nor disagree	somewhat agree	somewhat disagree	strongly agree	somewhat agree	strongly disagree	somewhat agree	strongly agree	neither agree nor disagree	somewhat agree	strongly disagree	somewhat agree	neither agree nor disagree	strongly increase	very important
6561938020	166434758	2017-12-04 14:40:15	2017-12-04 14:50:45	1970	47	Male	10-24 years	Netherlands	Netherlands	Academic Institution	Postdoc/assistant professor	3-10	$50,000 - $499,999 (€48,000 - €480,699)	About equal													obesity and lysosomal storage disorders	moderately important	moderately important	very important	very important	moderately important	30	40	strongly agree	strongly agree	neither agree nor disagree	somewhat agree	somewhat agree	somewhat disagree	neither agree nor disagree	neither agree nor disagree	neither agree nor disagree	neither agree nor disagree	neither agree nor disagree	neither agree nor disagree	neither agree nor disagree	no impact	moderately important
6561935868	166434758	2017-12-04 14:23:40	2017-12-18 13:38:15	1976	41	Male	0-9 years	Greece	Greece	Academic Institution	Post graduate / PhD student	1-2	0 / no applicable grants	Mainly basic	Alimentary tract and metabolism													moderately important	moderately important	slightly important	slightly important	moderately important			somewhat agree	strongly agree	somewhat agree	neither agree nor disagree	strongly agree	somewhat disagree	somewhat agree	somewhat agree	somewhat agree	somewhat agree	somewhat disagree	somewhat agree	neither agree nor disagree	somewhat increase	moderately important
6561927404	166434758	2017-12-04 14:35:35	2017-12-04 14:43:33	1952	65	Female	25 years or more	Netherlands	Netherlands	Academic Institution	Associate/full professor	More than 10	I don't know	About equal											Radiopharmaceuticals and diagnostic agents		oncology and inflammation	moderately important		very important	very important	very important	30	50	somewhat agree	strongly agree	neither agree nor disagree	somewhat agree	somewhat agree	neither agree nor disagree	somewhat agree	somewhat agree	somewhat agree	somewhat agree	somewhat agree	somewhat agree	somewhat agree	somewhat increase	very important
6561924680	166434758	2017-12-04 14:34:47	2017-12-04 14:42:07	1975	42	Male	10-24 years	Spain	Germany	Academic Institution	Associate/full professor	More than 10	$50,000 - $499,999 (€48,000 - €480,699)	Mainly basic													Infectious Diseases	moderately important	moderately important	very important	moderately important	moderately important	51	63	strongly agree	strongly disagree	neither agree nor disagree	somewhat agree	neither agree nor disagree	somewhat agree	neither agree nor disagree	somewhat disagree	somewhat disagree	somewhat disagree	somewhat disagree	strongly disagree	strongly disagree	no impact	not important at all
6561922079	166434758	2017-12-04 14:33:35	2017-12-04 14:41:23	1964	53	Male	10-24 years	Germany	Germany	Academic Institution	Associate/full professor	1-2	Less than $50,000 (€48,000)	About equal												Allergy/Immunology		moderately important	very important	slightly important	moderately important	moderately important	5	15	strongly agree	neither agree nor disagree	strongly agree	strongly disagree	somewhat disagree	neither agree nor disagree	neither agree nor disagree	neither agree nor disagree	somewhat agree	neither agree nor disagree	strongly agree	neither agree nor disagree	somewhat disagree	somewhat decrease
6561916558	166434758	2017-12-04 14:31:14	2017-12-04 14:41:16	1958	59	Male	25 years or more	Japan	United States of America	Academic Institution	Associate/full professor	3-10	$50,000 - $499,999 (€48,000 - €480,699)	Mainly basic			Cardiovascular system											very important	very important	very important	moderately important	moderately important	25	30	somewhat agree	somewhat agree	neither agree nor disagree	somewhat agree	somewhat agree	somewhat disagree	somewhat agree	neither agree nor disagree	neither agree nor disagree	somewhat agree	somewhat agree	somewhat agree	somewhat agree	somewhat increase	slightly important
6561906132	166434758	2017-12-04 14:26:37	2017-12-04 14:31:53				25 years or more		United Kingdom of Great Britain and Northern Ireland	Academic Institution	Associate/full professor	More than 10	$1,000,000 - $4,999,999 (€961,400 - €4,806,999)	Mainly pre-clinical									Nervous system					very important	not important at all	very important	not important at all	I don't know	33		strongly agree	somewhat disagree	neither agree nor disagree	somewhat disagree	neither agree nor disagree	somewhat agree	neither agree nor disagree	somewhat agree	neither agree nor disagree	neither agree nor disagree	neither agree nor disagree	neither agree nor disagree	neither agree nor disagree	somewhat decrease	not important at all
6561905345	166434758	2017-12-04 14:25:51	2017-12-04 14:39:21	1942	75	Male	25 years or more	United States of America	United States of America	Academic Institution	Associate/full professor	More than 10	$1,000,000 - $4,999,999 (€961,400 - €4,806,999)	About equal									Nervous system					very important	moderately important	moderately important	very important	moderately important	64	69	somewhat agree	strongly disagree	strongly disagree	neither agree nor disagree	strongly disagree	neither agree nor disagree	somewhat disagree	somewhat disagree	somewhat agree	somewhat disagree	somewhat disagree	neither agree nor disagree	strongly disagree	somewhat decrease	I don't know
6561901827	166434758	2017-12-04 14:24:47	2017-12-04 14:26:43	1961	56	Female	10-24 years	Germany	Germany	Academic Institution	Associate/full professor	More than 10
6561900730	166434758	2017-12-04 14:21:47	2017-12-04 14:39:07	1970	47	Female	10-24 years	Australia	Australia	Academic Institution	Associate/full professor	3-10	$500,000 - $999,999 (€480,700 - €961,399)	About equal													genetics of intellectual disability, seizures and ASD	very important	very important	very important	moderately important	moderately important	20	30	somewhat agree	neither agree nor disagree	neither agree nor disagree	somewhat agree	somewhat agree	somewhat disagree	neither agree nor disagree	somewhat disagree	somewhat disagree	somewhat disagree	neither agree nor disagree	neither agree nor disagree	neither agree nor disagree	no impact	slightly important
6561891814	166434758	2017-12-04 14:20:16	2017-12-04 14:26:53	1963	54	Female	25 years or more	Greece	United States of America	Academic Institution	Associate/full professor	More than 10	$500,000 - $999,999 (€480,700 - €961,399)	About equal									Nervous system					very important	moderately important	moderately important	very important	very important	50	50	somewhat agree	somewhat disagree	somewhat agree	neither agree nor disagree	somewhat disagree	somewhat disagree	somewhat disagree	somewhat agree	neither agree nor disagree	somewhat agree	neither agree nor disagree	somewhat agree	somewhat agree	somewhat increase	very important
6561888387	166434758	2017-12-04 14:17:34	2017-12-04 14:26:22	1974	43	Female	10-24 years	Spain	Spain	Government	Associate/full professor	More than 10	$50,000 - $499,999 (€48,000 - €480,699)	Mainly pre-clinical	Alimentary tract and metabolism									Respiratory system				very important	very important	very important	very important	very important	20	20	somewhat agree	somewhat agree	neither agree nor disagree	somewhat agree	strongly agree	neither agree nor disagree	somewhat agree	somewhat agree	somewhat agree	strongly agree	neither agree nor disagree	somewhat agree	neither agree nor disagree	somewhat increase	moderately important
6561884288	166434758	2017-12-04 14:16:40	2017-12-04 15:23:11	1957	60	Male	25 years or more	Netherlands	Netherlands	Academic Institution	Associate/full professor	3-10	$1,000,000 - $4,999,999 (€961,400 - €4,806,999)	Mainly pre-clinical							Antineoplastic and immunomodulating agents							I don't know	very important	very important	very important	very important	15	20	strongly agree	strongly disagree	somewhat agree	neither agree nor disagree	neither agree nor disagree	strongly disagree	somewhat agree	somewhat agree	neither agree nor disagree	strongly disagree	neither agree nor disagree	somewhat agree	somewhat agree	no impact	slightly important
6561877965	166434758	2017-12-04 14:04:52	2017-12-04 14:32:14	1984	33	Female	0-9 years	Germany	Germany	Academic Institution	Postdoc/assistant professor	3-10	I don't know	Mainly basic								Rheumatology/musculoskeletal system						very important	very important	very important	very important	very important	20	40	somewhat agree	strongly agree	somewhat disagree	strongly agree	strongly agree	somewhat disagree	somewhat agree	strongly agree	strongly agree	strongly agree	somewhat disagree	strongly agree	somewhat agree	somewhat increase	very important
6561872658	166434758	2017-12-04 14:11:07	2017-12-04 16:54:17	1979	38	Female	0-9 years	Belgium	Belgium	Academic Institution	Associate/full professor	More than 10	$500,000 - $999,999 (€480,700 - €961,399)	Mainly basic						Anti-infectives for systemic use			Nervous system					very important	very important	very important	very important	very important	20	31	strongly agree	somewhat agree	somewhat agree	somewhat agree	somewhat agree	somewhat disagree	somewhat agree	somewhat agree	neither agree nor disagree	somewhat agree	neither agree nor disagree	somewhat agree	somewhat agree	strongly increase
6561866495	166434758	2017-12-04 14:06:33	2017-12-04 14:16:06	1977	40	Female	10-24 years	Portugal	Portugal	Academic Institution	Postdoc/assistant professor	3-10	Less than $50,000 (€48,000)	Mainly basic									Nervous system				Biosensor Technology (Electrochemical)	very important	very important	very important	very important	very important	20	20	somewhat agree	somewhat agree	neither agree nor disagree	somewhat agree	somewhat agree	somewhat disagree	somewhat agree	somewhat agree	somewhat agree	somewhat agree	somewhat agree	somewhat agree	neither agree nor disagree	somewhat increase	very important
6561863893	166434758	2017-12-04 14:07:13	2017-12-04 14:18:12	1976	41	Male	10-24 years	Germany	Germany	Academic Institution	Associate/full professor	3-10	$500,000 - $999,999 (€480,700 - €961,399)	Mainly basic										Respiratory system		Allergy/Immunology		slightly important	not important at all	not important at all	not important at all	not important at all	10	10	strongly agree	somewhat disagree	somewhat agree	neither agree nor disagree	somewhat disagree	somewhat disagree	neither agree nor disagree	somewhat disagree		neither agree nor disagree	somewhat agree	neither agree nor disagree	neither agree nor disagree	somewhat decrease	not important at all
6561862000	166434758	2017-12-04 14:05:48	2017-12-04 14:18:37		2017		10-24 years	Germany	Germany	Academic Institution	Associate/full professor	More than 10	$500,000 - $999,999 (€480,700 - €961,399)	Mainly basic	Alimentary tract and metabolism													very important	slightly important	very important	very important	very important	60	80	somewhat agree	somewhat disagree	neither agree nor disagree	somewhat disagree	somewhat disagree	somewhat disagree	somewhat agree	strongly agree	strongly disagree	neither agree nor disagree	neither agree nor disagree	somewhat disagree	neither agree nor disagree	somewhat decrease	slightly important
6561860169	166434758	2017-12-04 14:05:07	2017-12-04 14:13:01	1966	51	Male	10-24 years	Germany	Germany	Academic Institution	Associate/full professor	More than 10	$1,000,000 - $4,999,999 (€961,400 - €4,806,999)	About equal		Blood, blood forming organs and blood products	Cardiovascular system			Anti-infectives for systemic use						Allergy/Immunology		moderately important	moderately important	moderately important	moderately important	moderately important	29	29	strongly agree	strongly disagree	strongly agree	somewhat disagree	neither agree nor disagree	strongly agree	somewhat disagree	somewhat disagree	neither agree nor disagree	somewhat disagree	strongly agree	somewhat disagree	strongly disagree	somewhat decrease	not important at all
6561858570	166434758	2017-12-04 14:04:30	2017-12-04 14:18:24	1976	41	Female	0-9 years	Egypt	Egypt	Academic Institution	Associate/full professor	3-10	0 / no applicable grants	About equal						Anti-infectives for systemic use							Immunomodulation	I don't know	I don't know	I don't know	I don't know	I don't know	43	29	neither agree nor disagree	somewhat agree	neither agree nor disagree	somewhat agree	somewhat agree	neither agree nor disagree	neither agree nor disagree	somewhat agree	neither agree nor disagree	somewhat agree	somewhat agree	somewhat agree	neither agree nor disagree	somewhat increase	very important
6561856810	166434758	2017-12-04 14:02:32	2017-12-04 14:15:09	1960	57	Female	25 years or more	United States of America	United States of America	Academic Institution	Associate/full professor	3-10	$500,000 - $999,999 (€480,700 - €961,399)	Mainly basic													Developmental biology / pregnancy / birth defects	not important at all	not important at all	very important	not important at all	not important at all	15	15	strongly agree	strongly disagree	strongly agree	strongly disagree	strongly disagree	strongly disagree	strongly disagree	strongly disagree	strongly disagree	strongly disagree	strongly agree	strongly disagree	strongly disagree	strongly decrease	not important at all
6561854755	166434758	2017-12-04 14:02:23	2017-12-04 14:13:47	1976	41	Female	0-9 years	Colombia	Colombia	Academic Institution	Post graduate / PhD student	3-10	Less than $50,000 (€48,000)	Basic only									Nervous system				Virology	very important	very important	very important	very important	very important	40	40	strongly agree	strongly agree	somewhat agree	somewhat agree	strongly agree	strongly disagree	somewhat agree	somewhat agree	somewhat disagree	strongly agree	strongly disagree	strongly agree	strongly agree	strongly decrease	very important
6561853672	166434758	2017-12-04 14:01:59	2017-12-04 14:15:00	1967	50	Female	10-24 years	Spain	Spain	Academic Institution	I don't know	1-2	$50,000 - $499,999 (€48,000 - €480,699)	About equal	Alimentary tract and metabolism							Rheumatology/musculoskeletal system					dialysis	very important	very important	very important	very important	very important	26	26	strongly agree	somewhat agree	somewhat agree	strongly agree	strongly agree	neither agree nor disagree	somewhat agree	somewhat agree	somewhat agree	somewhat agree	neither agree nor disagree	strongly agree	strongly agree	somewhat increase	very important
6561853497	166434758	2017-12-04 14:02:12	2017-12-04 14:07:53	1983	34	Female	0-9 years	Turkey	Turkey	Academic Institution	Postdoc/assistant professor	3-10	Less than $50,000 (€48,000)	Mainly pre-clinical											Radiopharmaceuticals and diagnostic agents			slightly important	very important	very important	very important	very important	0															strongly increase	very important
6560417535	166434758	2017-12-03 13:54:50	2017-12-03 14:07:13	1962	55	Female	10-24 years	Sweden	Germany	Academic Institution	Associate/full professor	More than 10	$50,000 - $499,999 (€48,000 - €480,699)	Mainly pre-clinical									Nervous system					very important	very important	very important	very important	very important	25	30	somewhat agree	somewhat agree	neither agree nor disagree	somewhat agree	somewhat agree	strongly disagree	somewhat agree	somewhat agree	neither agree nor disagree	neither agree nor disagree	neither agree nor disagree	somewhat agree	somewhat agree	somewhat increase	extremely important
6558903871	166434758	2017-12-01 23:46:57	2017-12-01 23:53:44	1969	48	Male	10-24 years	United States of America	United States of America	Academic Institution	Associate/full professor	More than 10	$1,000,000 - $4,999,999 (€961,400 - €4,806,999)	Mainly pre-clinical							Antineoplastic and immunomodulating agents							not important at all	I don't know	moderately important	very important	very important	50	50	strongly agree	neither agree nor disagree	neither agree nor disagree	somewhat disagree	somewhat agree	neither agree nor disagree	neither agree nor disagree	somewhat agree	neither agree nor disagree	neither agree nor disagree	somewhat disagree	neither agree nor disagree	neither agree nor disagree	no impact	I don't know
6558192744	166434758	2017-12-01 18:19:14	2017-12-01 18:21:52	1949	68	Male	25 years or more	Australia	Canada	Academic Institution	Associate/full professor	More than 10	$1,000,000 - $4,999,999 (€961,400 - €4,806,999)	Mainly basic						Anti-infectives for systemic use						Allergy/Immunology		very important	very important	very important	very important	very important	13
6557928732	166434758	2017-12-01 16:38:38	2017-12-01 17:00:06	1959	58	Male	25 years or more	Germany	Germany	Academic Institution	Associate/full professor	3-10	$50,000 - $499,999 (€48,000 - €480,699)	Mainly basic													infectious diseases	moderately important	very important	very important	moderately important	moderately important	10	20	strongly agree	somewhat disagree	neither agree nor disagree	somewhat agree	somewhat agree	somewhat agree	neither agree nor disagree	somewhat disagree	neither agree nor disagree	neither agree nor disagree	neither agree nor disagree	somewhat disagree	strongly disagree	somewhat increase	not important at all
6557505209	166434758	2017-12-01 13:42:30	2017-12-05 13:02:58	1968	49	Male	25 years or more	Germany	Germany	Academic Institution	Associate/full professor	More than 10	I don't know	Mainly basic									Nervous system					slightly important	very important	very important	slightly important	very important	25	25	strongly agree	neither agree nor disagree	somewhat disagree	neither agree nor disagree	somewhat agree	strongly disagree	somewhat agree	neither agree nor disagree	somewhat agree	strongly agree	somewhat agree	somewhat agree	somewhat agree	somewhat increase	extremely important
6556953776	166434758	2017-12-01 06:04:07	2017-12-01 06:20:29	1960	57	Female	25 years or more	India	India	Academic Institution	Associate/full professor	More than 10	0 / no applicable grants	Mainly basic													Diabetes n cancer	not important at all	slightly important	not important at all	moderately important	very important	26	35	somewhat agree	somewhat agree	strongly agree	somewhat agree	somewhat agree	neither agree nor disagree	neither agree nor disagree	somewhat agree	somewhat agree	somewhat agree	neither agree nor disagree	somewhat agree	somewhat agree	no impact	very important
6556597551	166434758	2017-12-01 01:29:14	2017-12-01 01:38:27	1947	70	Female	10-24 years	United States of America	United States of America	Academic Institution	Associate/full professor	3-10	$50,000 - $499,999 (€48,000 - €480,699)	Mainly pre-clinical									Nervous system					slightly important	moderately important	slightly important	very important	moderately important	25	25	neither agree nor disagree	neither agree nor disagree	somewhat disagree	somewhat agree	neither agree nor disagree	somewhat disagree	somewhat agree	somewhat agree	somewhat agree	somewhat agree	neither agree nor disagree	somewhat disagree	somewhat agree	I don't know	moderately important
6556066179	166434758	2017-11-30 21:17:14	2017-11-30 21:33:51	1947	70	Male	25 years or more	Brazil	Brazil	Government	Associate/full professor	More than 10	I don't know	Mainly basic	Alimentary tract and metabolism												Experimental surgery	very important	moderately important	moderately important	very important	very important	20	20	somewhat agree	strongly agree	somewhat agree	strongly agree	strongly agree	somewhat agree	somewhat agree	strongly agree	strongly agree	strongly agree	somewhat agree	somewhat agree	somewhat agree	no impact	very important
6554925260	166434758	2017-11-30 14:30:44	2017-11-30 14:42:48	1981	36	Female	10-24 years	United Kingdom of Great Britain and Northern Ireland	United Kingdom of Great Britain and Northern Ireland	Academic Institution	Postdoc/assistant professor	1-2	0 / no applicable grants	Pre-clinical only				Dermatologicals		Anti-infectives for systemic use								very important	very important	very important	very important	very important	50		neither agree nor disagree	somewhat agree	somewhat agree	somewhat agree	somewhat agree	neither agree nor disagree	somewhat agree	somewhat agree	somewhat agree	somewhat agree	neither agree nor disagree	somewhat agree	neither agree nor disagree	I don't know	moderately important
6554872378	166434758	2017-11-30 14:08:00	2017-11-30 14:31:30	1961	56	Male	10-24 years	United States of America	United States of America	Non-Profit Organization	Postdoc/assistant professor	3-10	0 / no applicable grants	About equal							Antineoplastic and immunomodulating agents							very important	very important	very important	moderately important	very important	75	67	strongly agree	somewhat agree	strongly agree		somewhat agree	strongly agree	somewhat disagree	strongly disagree	neither agree nor disagree	somewhat agree	neither agree nor disagree	somewhat disagree	strongly disagree	somewhat decrease	not important at all
6554835180	166434758	2017-11-30 13:46:56	2017-11-30 14:04:06	1960	57	Male	25 years or more	Switzerland	Switzerland	Academic Institution	Associate/full professor	More than 10	$500,000 - $999,999 (€480,700 - €961,399)	Basic only			Cardiovascular system									Allergy/Immunology	Transplantation / Xenotransplantation	moderately important	very important	very important	moderately important	moderately important	0	0	strongly agree	strongly disagree	neither agree nor disagree	neither agree nor disagree	somewhat agree	somewhat disagree	strongly disagree	strongly disagree	strongly disagree	strongly disagree	strongly agree	strongly disagree	strongly disagree	strongly decrease	not important at all
6554621939	166434758	2017-11-30 11:37:42	2017-11-30 11:48:27	1967	50	Female	10-24 years	United Kingdom of Great Britain and Northern Ireland	United Kingdom of Great Britain and Northern Ireland	Academic Institution	Associate/full professor	More than 10	$50,000 - $499,999 (€48,000 - €480,699)	About equal								Rheumatology/musculoskeletal system	Nervous system										15	15	strongly agree	somewhat disagree	somewhat agree	somewhat disagree	somewhat disagree	neither agree nor disagree	neither agree nor disagree	somewhat agree	neither agree nor disagree	somewhat disagree	somewhat agree	somewhat agree	somewhat disagree	somewhat decrease	not important at all
6553852677	166434758	2017-11-30 01:22:11	2017-11-30 01:42:51	1957	60	Male	25 years or more	Spain	Spain	Academic Institution	Associate/full professor	3-10	Less than $50,000 (€48,000)	Pre-clinical only			Cardiovascular system										Resuscitation	very important	very important	very important	very important	very important	6		strongly agree	strongly agree	somewhat agree	strongly agree	strongly agree	neither agree nor disagree	strongly agree	strongly agree	strongly agree	strongly agree	somewhat agree	somewhat agree	neither agree nor disagree	somewhat increase	very important
6553297679	166434758	2017-11-29 21:04:13	2017-11-29 21:14:57	1976	41	Female	10-24 years	United States of America	United States of America	Academic Institution	Postdoc/assistant professor	3-10	I don't know	Mainly basic												Allergy/Immunology	reagent development for research and diagnostic use	very important	very important	very important	very important	very important	30	25	somewhat agree	somewhat agree	somewhat agree	somewhat agree	strongly agree	somewhat disagree	neither agree nor disagree	somewhat agree	neither agree nor disagree	somewhat agree	neither agree nor disagree	strongly agree	strongly agree	somewhat increase	moderately important
6553194186	166434758	2017-11-29 20:26:24	2017-11-29 20:38:09	1971	46	Female	10-24 years	Canada	Canada	Academic Institution	Associate/full professor	3-10	$50,000 - $499,999 (€48,000 - €480,699)	Basic only	Alimentary tract and metabolism	Blood, blood forming organs and blood products	Cardiovascular system					Rheumatology/musculoskeletal system				Allergy/Immunology	Infectious diseases	very important	very important	very important	slightly important	slightly important	0		somewhat agree	somewhat agree	neither agree nor disagree	somewhat agree	somewhat agree	somewhat disagree	somewhat agree	somewhat agree	neither agree nor disagree	neither agree nor disagree	neither agree nor disagree	neither agree nor disagree	neither agree nor disagree	somewhat increase	very important
6553013419	166434758	2017-11-29 19:19:24	2017-11-29 19:32:53	1972	45	Male	10-24 years	Canada	France	Academic Institution	Associate/full professor	3-10	$50,000 - $499,999 (€48,000 - €480,699)	Mainly basic													cell biology	moderately important	very important	very important	very important	moderately important	30	50	somewhat agree	neither agree nor disagree	neither agree nor disagree	somewhat disagree	somewhat disagree	somewhat agree	somewhat agree	somewhat agree	neither agree nor disagree	neither agree nor disagree	strongly agree	strongly disagree	somewhat disagree	no impact	not important at all
6552822986	166434758	2017-11-29 18:10:42	2017-11-29 18:18:24	1983	34	Female	0-9 years	United States of America	United States of America	Academic Institution	Postdoc/assistant professor	1-2	Less than $50,000 (€48,000)	Pre-clinical only													ophthalmology	very important	very important	very important	not important at all	very important	50	50	strongly agree	strongly agree	somewhat agree	somewhat agree	somewhat agree	somewhat agree	somewhat agree	somewhat agree	somewhat disagree	somewhat disagree	somewhat agree	neither agree nor disagree	somewhat disagree	somewhat decrease	extremely important
6552582479	166434758	2017-11-29 16:49:48	2017-11-29 17:04:18	1977	40	Male	10-24 years	United States of America	United States of America	Academic Institution	Associate/full professor	More than 10	$500,000 - $999,999 (€480,700 - €961,399)	Mainly basic								Rheumatology/musculoskeletal system						moderately important	very important	very important	slightly important	moderately important	10	20	strongly agree	somewhat disagree	strongly agree	strongly disagree	neither agree nor disagree	neither agree nor disagree	neither agree nor disagree	somewhat disagree	somewhat disagree	somewhat disagree	strongly agree	strongly disagree	strongly disagree	strongly decrease	not important at all
6552313428	166434758	2017-11-29 15:15:10	2017-11-29 15:25:33	1950	67	Male	25 years or more	United States of America	United States of America	Academic Institution	Associate/full professor	3-10	$50,000 - $499,999 (€48,000 - €480,699)	Mainly basic						Anti-infectives for systemic use								moderately important	moderately important	moderately important	slightly important	slightly important	16	20	somewhat agree	strongly agree	somewhat agree	somewhat agree	somewhat agree	somewhat agree	somewhat agree	strongly agree	somewhat agree	somewhat agree	neither agree nor disagree	somewhat agree	somewhat agree	somewhat increase	slightly important
6552175617	166434758	2017-11-29 14:16:18	2017-11-29 14:32:18	1985	32	Female	0-9 years	Italy	Italy	Non-Profit Organization	Postdoc/assistant professor	3-10	I don't know	About equal									Nervous system					moderately important	moderately important	moderately important	very important	very important	10	10	neither agree nor disagree	somewhat agree	neither agree nor disagree	somewhat agree	somewhat agree	somewhat disagree	strongly agree	strongly agree	somewhat agree	somewhat agree	somewhat disagree	somewhat agree	somewhat agree	somewhat increase	I don't know
6552170189	166434758	2017-11-29 14:14:10	2017-11-29 14:21:43	1957	60	Female	10-24 years	United States of America	United States of America	Academic Institution	Associate/full professor	More than 10	$1,000,000 - $4,999,999 (€961,400 - €4,806,999)	Mainly basic					Genito-urinary system and sex hormones									very important	moderately important	very important	moderately important	moderately important	5	10	strongly agree	somewhat disagree	neither agree nor disagree	neither agree nor disagree	somewhat agree	somewhat disagree	somewhat agree	somewhat agree	somewhat agree	somewhat agree	somewhat agree	strongly agree	neither agree nor disagree	somewhat decrease	slightly important
6552152811	166434758	2017-11-29 14:05:39	2017-11-29 14:30:37	1963	54	Male	10-24 years	Canada	France	Government	Associate/full professor	More than 10	$50,000 - $499,999 (€48,000 - €480,699)	Mainly pre-clinical									Nervous system					not important at all	not important at all	very important	not important at all	not important at all	2	2	strongly agree	somewhat agree	strongly disagree	strongly disagree	somewhat agree	strongly disagree	neither agree nor disagree	neither agree nor disagree	somewhat disagree	somewhat disagree	strongly disagree	somewhat agree	somewhat agree	no impact	moderately important
6552118961	166434758	2017-11-29 13:48:15	2017-11-29 14:00:28	1971	46	Male	0-9 years	China	China	Academic Institution	Associate/full professor	3-10	$50,000 - $499,999 (€48,000 - €480,699)	Basic only									Nervous system					very important		very important	very important	very important	40	30	neither agree nor disagree	somewhat agree	neither agree nor disagree	somewhat agree	somewhat agree	neither agree nor disagree	neither agree nor disagree	neither agree nor disagree	neither agree nor disagree	somewhat agree	neither agree nor disagree	strongly agree	strongly agree	strongly decrease	very important
6551931006	166434758	2017-11-29 11:51:28	2017-11-29 12:18:24	1967	50	Male	10-24 years	Spain	Spain	Academic Institution	Associate/full professor	3-10	Less than $50,000 (€48,000)	About equal							Antineoplastic and immunomodulating agents	Rheumatology/musculoskeletal system				Allergy/Immunology		very important	very important	very important	I don't know	very important	34	25	strongly agree	strongly agree	somewhat agree	neither agree nor disagree	somewhat agree	somewhat disagree	somewhat agree	somewhat agree	somewhat agree	neither agree nor disagree	somewhat disagree	neither agree nor disagree	neither agree nor disagree	somewhat decrease	slightly important
6551885929	166434758	2017-11-29 11:19:41	2017-11-29 11:29:17	1983	34	Female	0-9 years	Poland	Poland	Academic Institution	Postdoc/assistant professor	3-10	$50,000 - $499,999 (€48,000 - €480,699)	Mainly basic	Alimentary tract and metabolism		Cardiovascular system											very important	very important	very important	very important	very important		10	strongly agree	somewhat agree	strongly agree	somewhat agree	somewhat agree	strongly disagree	strongly agree	somewhat agree	somewhat agree	somewhat agree	strongly agree	somewhat agree	neither agree nor disagree	somewhat decrease	moderately important
6551823287	166434758	2017-11-29 10:35:03	2017-11-29 10:43:38	1972	45	Male	0-9 years	Iran (Islamic Republic of)	Iran (Islamic Republic of)	Academic Institution	Postdoc/assistant professor	More than 10	I don't know	Mainly pre-clinical									Nervous system					very important	very important	very important	very important	very important	25	75	strongly agree	strongly agree	strongly disagree	strongly agree	strongly agree	strongly agree	strongly agree	strongly agree	strongly agree	strongly agree	strongly disagree	strongly agree	strongly agree	strongly increase	extremely important
6551725254	166434758	2017-11-29 09:24:07	2017-11-29 09:29:48	1977	40	Male	0-9 years	Turkey	Turkey	Academic Institution	Postdoc/assistant professor	3-10	Less than $50,000 (€48,000)	Basic only			Cardiovascular system											slightly important	moderately important	very important	moderately important	very important		5	strongly agree	strongly agree	neither agree nor disagree	strongly agree	strongly agree	neither agree nor disagree	neither agree nor disagree	neither agree nor disagree	neither agree nor disagree	neither agree nor disagree	neither agree nor disagree	strongly agree	strongly agree	somewhat increase	very important
6551714357	166434758	2017-11-29 09:15:09	2017-11-29 09:22:22	1966	51	Male	25 years or more	United Kingdom of Great Britain and Northern Ireland	United Kingdom of Great Britain and Northern Ireland	Academic Institution	Associate/full professor	More than 10	$500,000 - $999,999 (€480,700 - €961,399)	About equal									Nervous system					moderately important	moderately important	very important	moderately important	moderately important	10	10	somewhat agree	somewhat disagree	neither agree nor disagree	somewhat disagree	strongly disagree	somewhat agree	somewhat disagree	somewhat disagree	somewhat disagree	neither agree nor disagree	somewhat agree	somewhat disagree	somewhat disagree	somewhat decrease	not important at all
6551376802	166434758	2017-11-29 04:13:33	2017-11-29 04:25:47	1962	55	Female	25 years or more	United States of America	Republic of Korea	Academic Institution	Associate/full professor	More than 10	$1,000,000 - $4,999,999 (€961,400 - €4,806,999)	About equal									Nervous system		Radiopharmaceuticals and diagnostic agents			very important	very important	slightly important	slightly important	very important	30	50	somewhat agree	strongly agree	somewhat disagree	somewhat agree	somewhat agree	neither agree nor disagree	somewhat agree	somewhat agree	somewhat agree	strongly agree	neither agree nor disagree	somewhat agree	somewhat agree	somewhat increase
6550384249	166434758	2017-11-28 20:31:37	2017-11-28 20:37:54	1964	53	Male	25 years or more	Argentina	Argentina	Academic Institution	Associate/full professor	More than 10	$50,000 - $499,999 (€48,000 - €480,699)	Mainly basic									Nervous system					very important	very important	moderately important	moderately important	moderately important	40	35	strongly agree	somewhat agree	somewhat disagree	somewhat agree	strongly agree	somewhat disagree	neither agree nor disagree	neither agree nor disagree	neither agree nor disagree	somewhat agree	somewhat disagree	somewhat disagree	somewhat agree	somewhat increase	very important
6549869761	166434758	2017-11-28 17:49:16	2017-11-28 20:18:17	1977	40	Female	10-24 years	United States of America	United States of America	Academic Institution	Postdoc/assistant professor	3-10	$50,000 - $499,999 (€48,000 - €480,699)	Basic only			Cardiovascular system											very important	very important	very important	moderately important	moderately important	65	75	strongly agree	strongly agree	neither agree nor disagree	strongly agree	strongly agree	somewhat agree	somewhat agree	somewhat agree	neither agree nor disagree	somewhat agree	somewhat agree	neither agree nor disagree	neither agree nor disagree	somewhat increase	very important
6549844023	166434758	2017-11-28 17:39:44	2017-11-28 18:06:40	1973	44	Male	10-24 years	United Kingdom of Great Britain and Northern Ireland	United States of America	Academic Institution	Associate/full professor	3-10	$500,000 - $999,999 (€480,700 - €961,399)	Pre-clinical only							Antineoplastic and immunomodulating agents		Nervous system				vascular biology, inflammation	very important	very important	very important	very important	very important	30	50	strongly agree	somewhat agree	neither agree nor disagree	somewhat agree	somewhat agree	somewhat disagree	somewhat agree	somewhat agree	somewhat agree	somewhat agree	somewhat agree	somewhat agree	neither agree nor disagree	somewhat increase	moderately important
6549761146	166434758	2017-11-28 16:59:59	2017-11-28 17:25:15	1965	52	Male	10-24 years	United States of America	United States of America	Academic Institution	Associate/full professor	More than 10	$50,000 - $499,999 (€48,000 - €480,699)	About equal									Nervous system	Respiratory system		Allergy/Immunology		slightly important	slightly important	slightly important	very important	moderately important	50	50	somewhat agree	neither agree nor disagree	neither agree nor disagree	neither agree nor disagree	somewhat disagree	neither agree nor disagree	somewhat disagree	neither agree nor disagree	neither agree nor disagree	neither agree nor disagree	neither agree nor disagree	neither agree nor disagree	neither agree nor disagree	no impact	slightly important
6549693485	166434758	2017-11-28 16:51:34	2017-11-28 17:15:48	1970	47	Male	10-24 years	Iran (Islamic Republic of)	United States of America	Academic Institution	Postdoc/assistant professor	3-10	$50,000 - $499,999 (€48,000 - €480,699)	Mainly basic							Antineoplastic and immunomodulating agents			Respiratory system		Allergy/Immunology		very important	moderately important	moderately important	very important	very important	50	50	somewhat agree	somewhat agree	neither agree nor disagree	strongly agree	strongly agree	somewhat agree	strongly agree	somewhat agree	strongly agree	strongly agree	strongly agree	somewhat agree	somewhat agree	somewhat increase	extremely important
6549669836	166434758	2017-11-28 16:43:46	2017-11-28 16:52:43	1977	40	Female	0-9 years	Germany	Germany	Academic Institution	Postdoc/assistant professor	3-10	Less than $50,000 (€48,000)	Mainly basic												Allergy/Immunology		very important	very important	I don't know	very important	very important	39	83	strongly agree	somewhat disagree	strongly agree	neither agree nor disagree	neither agree nor disagree	somewhat agree	somewhat disagree	neither agree nor disagree	neither agree nor disagree	somewhat agree	somewhat agree	somewhat agree	somewhat disagree	no impact	not important at all
6549585433	166434758	2017-11-28 16:16:22	2017-11-28 16:26:07	1961	56	Female	25 years or more	Argentina	Argentina	Academic Institution	Associate/full professor	More than 10	Less than $50,000 (€48,000)	About equal													Ophthalmology	very important	very important	slightly important	very important	very important	30	50	somewhat agree	strongly agree	neither agree nor disagree	strongly agree	strongly agree	strongly agree	strongly agree	strongly agree	strongly agree	strongly agree	neither agree nor disagree	strongly agree	strongly agree	somewhat increase	very important
6549441449	166434758	2017-11-28 15:25:35	2017-11-28 15:56:40	1964	53	Male	10-24 years	China	China	Academic Institution	Post graduate / PhD student	3-10	Less than $50,000 (€48,000)	Mainly basic						Anti-infectives for systemic use							inflammation	very important	moderately important	moderately important	very important	very important	30	32	somewhat agree	neither agree nor disagree	neither agree nor disagree	somewhat agree	somewhat agree	somewhat disagree	strongly agree	somewhat agree	strongly agree	somewhat agree	somewhat disagree	strongly agree	somewhat agree	somewhat decrease	slightly important
6549227948	166434758	2017-11-28 14:07:47	2017-11-28 14:22:57	1975	42	Female	0-9 years	Brazil	Brazil	Academic Institution	Postdoc/assistant professor	3-10	Less than $50,000 (€48,000)	Basic only		Blood, blood forming organs and blood products		Dermatologicals										very important	very important	very important	very important	very important	10	10	somewhat agree	somewhat agree	somewhat agree	somewhat agree	somewhat agree	somewhat agree	somewhat agree	somewhat agree	somewhat agree	somewhat agree	somewhat agree	somewhat agree	somewhat agree	strongly increase	very important
6549186351	166434758	2017-11-28 13:49:41	2017-11-28 13:58:16	1967	50	Male	10-24 years	Italy	Italy	Academic Institution	Associate/full professor	3-10	$50,000 - $499,999 (€48,000 - €480,699)	Mainly basic									Nervous system					very important	very important	moderately important	moderately important	moderately important	60	50	neither agree nor disagree	somewhat agree	neither agree nor disagree	somewhat disagree	strongly agree	neither agree nor disagree	somewhat agree	strongly agree	somewhat agree	somewhat disagree	neither agree nor disagree	somewhat agree	neither agree nor disagree	somewhat increase	very important
6549153578	166434758	2017-11-28 13:34:07	2017-11-28 13:46:28	1982	35	Female	0-9 years	Spain	Spain	Academic Institution	Postdoc/assistant professor	3-10	0 / no applicable grants	Basic only													Orthopaedics	moderately important	very important	slightly important	very important	moderately important	50	50	neither agree nor disagree	somewhat agree	somewhat agree	somewhat agree	strongly agree	neither agree nor disagree	somewhat agree	somewhat agree	neither agree nor disagree	neither agree nor disagree	neither agree nor disagree	neither agree nor disagree	neither agree nor disagree	strongly increase	extremely important
6549135140	166434758	2017-11-28 13:25:00	2017-11-28 13:37:40	1978	39	Male	0-9 years	Germany	Germany	Academic Institution	Postdoc/assistant professor	3-10	I don't know	Mainly basic					Genito-urinary system and sex hormones									very important	very important	very important	very important	very important	50	51	neither agree nor disagree	somewhat agree	strongly agree	somewhat agree	strongly agree	somewhat agree	somewhat disagree	neither agree nor disagree	somewhat agree	somewhat agree	somewhat agree	neither agree nor disagree	somewhat disagree	somewhat decrease	very important
6549042373	166434758	2017-11-28 12:38:44	2017-11-28 12:51:51	1956	61	Male	25 years or more	Denmark	Denmark	Academic Institution	Associate/full professor	More than 10	$50,000 - $499,999 (€48,000 - €480,699)	Mainly pre-clinical					Genito-urinary system and sex hormones									very important	very important	moderately important	very important	very important	0	25	somewhat agree	strongly agree	somewhat agree	strongly agree	strongly agree	strongly disagree	somewhat agree	somewhat agree	strongly agree	somewhat agree	somewhat disagree	strongly agree	somewhat agree	somewhat increase	very important
6549026199	166434758	2017-11-28 12:30:18	2017-11-28 12:41:01	1967	50	Male	10-24 years	Hungary	Hungary	Academic Institution	Postdoc/assistant professor	3-10	Less than $50,000 (€48,000)	Mainly basic													muscle physiology, antifungal therapy	very important	I don't know	I don't know	I don't know	very important	20	10	neither agree nor disagree	strongly agree	somewhat agree	strongly agree	strongly agree	strongly disagree	neither agree nor disagree	neither agree nor disagree	neither agree nor disagree	somewhat agree	strongly disagree	neither agree nor disagree	neither agree nor disagree	somewhat increase	very important
6549019767	166434758	2017-11-28 12:26:33	2017-11-28 12:38:06	1946	71	Male	25 years or more	Italy	Italy	Academic Institution	Associate/full professor	More than 10	$50,000 - $499,999 (€48,000 - €480,699)	About equal		Blood, blood forming organs and blood products	Cardiovascular system						Nervous system					very important	very important		moderately important	moderately important	25	40	somewhat agree	strongly agree	neither agree nor disagree	strongly agree	strongly agree	somewhat agree	strongly agree	strongly agree	neither agree nor disagree	somewhat agree	somewhat agree	somewhat agree	strongly agree	somewhat decrease	very important
6548998456	166434758	2017-11-28 12:15:06	2017-11-28 12:26:24	1963	54	Female	25 years or more	Italy	Italy	Academic Institution	Associate/full professor	More than 10	I don't know	Mainly pre-clinical			Cardiovascular system											very important	I don't know	very important	moderately important	I don't know	39	36	strongly agree	somewhat agree	strongly agree	neither agree nor disagree	somewhat agree	strongly disagree	neither agree nor disagree	somewhat agree	somewhat agree	somewhat agree	somewhat agree	neither agree nor disagree	somewhat disagree	no impact	moderately important
6548914626	166434758	2017-11-28 11:28:41	2017-11-28 11:36:38	1974	43	Male	10-24 years	Italy	Italy	Academic Institution	Associate/full professor	3-10	$50,000 - $499,999 (€48,000 - €480,699)	Mainly basic									Nervous system					very important	moderately important	very important	moderately important	moderately important	70	50	strongly agree	somewhat agree	somewhat agree	strongly agree	somewhat agree	neither agree nor disagree	somewhat agree	neither agree nor disagree	somewhat agree	somewhat agree	strongly agree	somewhat disagree	somewhat disagree	somewhat decrease	not important at all
6548838805	166434758	2017-11-28 10:46:05	2017-11-28 10:56:25	1959	58	Male	25 years or more	Hungary	India	Academic Institution	Associate/full professor	3-10	$50,000 - $499,999 (€48,000 - €480,699)	Mainly basic													Nutrional biochemistry	moderately important	moderately important	slightly important	very important	moderately important	50	50	neither agree nor disagree	strongly agree	strongly agree	strongly agree	strongly agree	neither agree nor disagree	strongly agree	strongly agree	strongly agree	strongly agree	strongly agree	strongly agree	strongly agree	somewhat decrease	moderately important
6548833679	166434758	2017-11-28 10:43:28	2017-11-28 10:53:15	1972	45	Male	10-24 years	Republic of Korea	Republic of Korea	Academic Institution	Associate/full professor	3-10	$500,000 - $999,999 (€480,700 - €961,399)	Mainly pre-clinical			Cardiovascular system											moderately important	moderately important	very important	moderately important	very important	15	15	strongly agree	strongly agree	neither agree nor disagree	strongly agree	strongly agree	neither agree nor disagree	strongly agree	strongly agree	strongly agree	strongly agree	neither agree nor disagree	strongly agree	strongly agree	strongly increase	slightly important
6548811079	166434758	2017-11-28 10:30:30	2017-11-28 10:45:21	1967	50	Male	10-24 years	Germany	Germany	Academic Institution	Associate/full professor	3-10	$1,000,000 - $4,999,999 (€961,400 - €4,806,999)	Mainly basic									Nervous system				Auditory System	very important	very important	very important	slightly important	moderately important	0		strongly agree	somewhat agree	somewhat agree	somewhat disagree	somewhat disagree	somewhat agree	somewhat agree	neither agree nor disagree	somewhat disagree	somewhat agree	neither agree nor disagree	neither agree nor disagree	strongly disagree	no impact	not important at all
6548809391	166434758	2017-11-28 10:27:34	2017-11-28 10:52:14	1947	70	Male	10-24 years	Russian Federation	Russian Federation	Academic Institution	Associate/full professor	1-2	0 / no applicable grants	Basic only												Allergy/Immunology		very important	very important	I don't know	I don't know	very important	50		somewhat disagree	neither agree nor disagree	somewhat agree	neither agree nor disagree	somewhat agree	neither agree nor disagree	somewhat agree	somewhat agree	somewhat disagree	somewhat agree	neither agree nor disagree	somewhat agree	somewhat disagree	no impact	very important
6548780827	166434758	2017-11-28 10:12:26	2017-11-28 10:23:56	1958	59	Male	25 years or more	Italy	Italy	Academic Institution	Associate/full professor	3-10	Less than $50,000 (€48,000)	Basic only									Nervous system					very important	very important	very important	I don't know	slightly important	3	10	strongly agree	somewhat agree	neither agree nor disagree	somewhat agree	somewhat agree	strongly disagree	neither agree nor disagree	somewhat agree	neither agree nor disagree	somewhat disagree	neither agree nor disagree	neither agree nor disagree	somewhat disagree	somewhat decrease	very important
6548771496	166434758	2017-11-28 10:07:16	2017-11-28 10:14:56	1972	45	Male	0-9 years	Egypt	Saudi Arabia	Academic Institution	Postdoc/assistant professor	3-10	0 / no applicable grants	About equal	Alimentary tract and metabolism				Genito-urinary system and sex hormones									very important	very important	moderately important	slightly important	moderately important	38	51	neither agree nor disagree	neither agree nor disagree	somewhat disagree	somewhat agree	somewhat agree	somewhat agree	somewhat agree	neither agree nor disagree	neither agree nor disagree	neither agree nor disagree	neither agree nor disagree	neither agree nor disagree	somewhat agree	somewhat increase	slightly important
6548737199	166434758	2017-11-28 09:47:20	2017-11-28 09:55:50	1978	39	Female	10-24 years	France	France	Non-Profit Organization	Associate/full professor	3-10	$50,000 - $499,999 (€48,000 - €480,699)	Pre-clinical only													Transplantation	very important	very important	very important	moderately important	moderately important	20	20	strongly agree	somewhat agree	neither agree nor disagree	neither agree nor disagree	somewhat agree	strongly disagree	somewhat disagree	somewhat agree	somewhat agree	strongly disagree	somewhat agree	somewhat disagree	somewhat disagree	somewhat increase
6548733605	166434758	2017-11-28 09:44:16	2017-11-28 09:57:57	1968	49	Female	10-24 years	Sweden	Latvia	Academic Institution	Associate/full professor	More than 10	$1,000,000 - $4,999,999 (€961,400 - €4,806,999)	About equal			Cardiovascular system						Nervous system				Pharmacology and toxicology	very important	very important	moderately important	slightly important	very important	70	90	strongly agree	neither agree nor disagree	neither agree nor disagree	neither agree nor disagree	somewhat disagree	somewhat disagree	neither agree nor disagree	neither agree nor disagree	neither agree nor disagree	neither agree nor disagree	somewhat agree	neither agree nor disagree	neither agree nor disagree	I don't know	I don't know
6548727353	166434758	2017-11-28 09:41:31	2017-11-28 09:50:35	1973	44	Male	10-24 years	Germany	Germany	Academic Institution	Postdoc/assistant professor	3-10	$50,000 - $499,999 (€48,000 - €480,699)	About equal									Nervous system					moderately important	very important	very important	slightly important	moderately important	50	50	strongly agree	strongly disagree	strongly agree	strongly disagree	somewhat disagree	strongly agree	strongly disagree	strongly disagree	somewhat disagree	strongly disagree	strongly agree	strongly disagree	strongly disagree	strongly decrease	not important at all
6548712513	166434758	2017-11-28 09:30:22	2017-11-28 10:12:31	1966	51	Male	10-24 years	Germany	Germany	Academic Institution	Postdoc/assistant professor	3-10	I don't know	About equal		Blood, blood forming organs and blood products					Antineoplastic and immunomodulating agents					Allergy/Immunology		very important	very important	moderately important	very important	very important	30	40	somewhat agree	neither agree nor disagree	strongly agree	somewhat agree	somewhat agree	somewhat disagree	somewhat agree	strongly agree	somewhat disagree	somewhat agree	somewhat agree	somewhat agree	somewhat agree	somewhat increase	extremely important
6548666988	166434758	2017-11-28 09:02:51	2017-11-28 09:10:53	1982	35	Male	0-9 years	Germany	Lebanon	Academic Institution	Associate/full professor	More than 10	0 / no applicable grants	Mainly pre-clinical									Nervous system					I don't know	I don't know	I don't know	I don't know	I don't know	25	50	somewhat disagree	somewhat disagree	strongly disagree	neither agree nor disagree	neither agree nor disagree	neither agree nor disagree	neither agree nor disagree	neither agree nor disagree	neither agree nor disagree	neither agree nor disagree	neither agree nor disagree	neither agree nor disagree	neither agree nor disagree	strongly increase	extremely important
6548658197	166434758	2017-11-28 08:56:29	2017-11-28 09:10:47	1991	26	Female	0-9 years	China	China	Academic Institution	Post graduate / PhD student	3-10	I don't know	About equal												Allergy/Immunology		very important	very important	very important	not important at all	moderately important	25	50	strongly agree	somewhat disagree	somewhat agree	somewhat agree	somewhat agree	somewhat agree	neither agree nor disagree	somewhat agree	somewhat agree	somewhat agree	strongly agree	somewhat agree	somewhat disagree	somewhat increase	moderately important
6548651037	166434758	2017-11-28 08:52:07	2017-11-28 09:01:58	1986	31	Male	0-9 years	Slovakia	Slovakia	Academic Institution	Postdoc/assistant professor	3-10	Less than $50,000 (€48,000)	Mainly pre-clinical					Genito-urinary system and sex hormones					Respiratory system		Allergy/Immunology	Physiology and pathophysiology of cough reflex in various conditions	very important	very important	moderately important	moderately important	very important	0	10	strongly agree	strongly agree	strongly agree	somewhat agree	somewhat agree	neither agree nor disagree	neither agree nor disagree	neither agree nor disagree	neither agree nor disagree	somewhat agree	somewhat agree	neither agree nor disagree	neither agree nor disagree	somewhat increase	moderately important
6548644451	166434758	2017-11-28 08:47:10	2017-11-28 09:08:18	1974	43	Female	10-24 years	Poland	Poland	Academic Institution	Postdoc/assistant professor	More than 10	$50,000 - $499,999 (€48,000 - €480,699)	Basic only									Nervous system					very important	very important	very important	very important	very important	20	30	strongly agree	somewhat agree	strongly agree	strongly agree	somewhat agree	somewhat agree	somewhat agree	somewhat agree	somewhat agree	somewhat agree	strongly agree	somewhat agree	somewhat agree	somewhat decrease	extremely important
6548628013	166434758	2017-11-28 08:36:18	2017-11-28 08:42:15	1978	39	Male	10-24 years	Germany	Germany	Academic Institution	Postdoc/assistant professor	3-10	$50,000 - $499,999 (€48,000 - €480,699)	Basic only			Cardiovascular system											very important	very important	moderately important	slightly important	moderately important	30	50	strongly agree	somewhat agree	somewhat agree	neither agree nor disagree	neither agree nor disagree	somewhat agree	neither agree nor disagree	neither agree nor disagree	somewhat agree	neither agree nor disagree	strongly agree	neither agree nor disagree	neither agree nor disagree	no impact	slightly important
6548591857	166434758	2017-11-28 08:10:25	2017-11-28 08:25:35	1978	39	Female	10-24 years	Netherlands	Netherlands	Academic Institution	Postdoc/assistant professor	3-10	$50,000 - $499,999 (€48,000 - €480,699)	Mainly pre-clinical								Rheumatology/musculoskeletal system						slightly important	not important at all	very important	slightly important	very important	50	30	strongly agree	neither agree nor disagree	neither agree nor disagree	neither agree nor disagree	somewhat agree	somewhat disagree	neither agree nor disagree	neither agree nor disagree	neither agree nor disagree	somewhat agree	somewhat agree	somewhat disagree	strongly disagree	somewhat decrease	not important at all
6548567170	166434758	2017-11-28 07:37:08	2017-11-28 08:01:27	1983	34	Female	0-9 years	South Africa	South Africa	Academic Institution	Postdoc/assistant professor	3-10	0 / no applicable grants	Mainly basic									Nervous system					very important	very important	very important	very important	very important	20	30	somewhat agree	strongly agree	somewhat agree	neither agree nor disagree	strongly agree	neither agree nor disagree	strongly agree	strongly agree	strongly agree	neither agree nor disagree	strongly agree	neither agree nor disagree	neither agree nor disagree	no impact	very important
6548534987	166434758	2017-11-28 07:31:07	2017-11-28 07:41:07	1976	41	Male	0-9 years	India	India	Academic Institution	Postdoc/assistant professor	3-10	Less than $50,000 (€48,000)	Mainly basic													Islet Biology	very important	very important	I don't know	I don't know	very important	20	10	strongly agree	somewhat agree	strongly agree	somewhat agree		neither agree nor disagree	strongly agree	strongly agree	somewhat agree	somewhat agree	somewhat agree	strongly agree	neither agree nor disagree
6548449970	166434758	2017-11-28 06:22:03	2017-11-28 07:30:46	1977	40	Female	0-9 years	Russian Federation	Russian Federation	Academic Institution	Postdoc/assistant professor	More than 10	$500,000 - $999,999 (€480,700 - €961,399)	Mainly pre-clinical									Nervous system					very important	very important	very important	very important	very important	80	50	somewhat agree	strongly agree	somewhat disagree	somewhat agree	somewhat agree	neither agree nor disagree	strongly agree	strongly agree	somewhat agree	somewhat agree	somewhat agree	strongly agree	strongly agree	somewhat increase	very important
6548440247	166434758	2017-11-28 06:18:39	2017-11-28 06:36:07	1985	32	Female	0-9 years	Malaysia	Mauritius	Academic Institution	Postdoc/assistant professor	3-10	Less than $50,000 (€48,000)	Mainly pre-clinical													diet induced obesity and diabetes	very important	very important	very important	very important	very important	0	50	somewhat agree	somewhat agree	strongly agree	somewhat agree	neither agree nor disagree	somewhat disagree	somewhat agree	somewhat agree	neither agree nor disagree	neither agree nor disagree	neither agree nor disagree	neither agree nor disagree	strongly disagree	somewhat increase	slightly important
6548372174	166434758	2017-11-28 05:29:41	2017-11-28 05:37:05	1972	45	Male	10-24 years	United States of America	United States of America	Academic Institution	Associate/full professor	More than 10	$1,000,000 - $4,999,999 (€961,400 - €4,806,999)	About equal									Nervous system					moderately important	moderately important	moderately important	slightly important	slightly important	21	40	somewhat agree	somewhat agree	neither agree nor disagree	somewhat disagree	neither agree nor disagree	somewhat disagree	somewhat agree	somewhat agree	neither agree nor disagree	somewhat agree	neither agree nor disagree	neither agree nor disagree	neither agree nor disagree	somewhat increase	slightly important
6548339389	166434758	2017-11-28 05:05:53	2017-11-28 05:25:38	1952	65	Female	25 years or more	Turkey	Turkey	Academic Institution	Associate/full professor	3-10	Less than $50,000 (€48,000)	Basic only									Nervous system					moderately important	moderately important	very important	moderately important	I don't know	10	25	somewhat agree	somewhat agree	somewhat agree	somewhat agree	somewhat agree	strongly agree	neither agree nor disagree	somewhat agree	somewhat agree	neither agree nor disagree	neither agree nor disagree	somewhat agree	neither agree nor disagree	somewhat decrease	moderately important
6548288238	166434758	2017-11-28 04:31:17	2017-11-28 04:41:05	1968	49	Male	10-24 years	India	India	Government	Associate/full professor	More than 10	$50,000 - $499,999 (€48,000 - €480,699)	Pre-clinical only													Cancer biology	very important	very important	slightly important	very important	very important	40	30	strongly agree	somewhat agree	somewhat agree	strongly agree	strongly agree	neither agree nor disagree	strongly agree	strongly agree	strongly agree	strongly agree	neither agree nor disagree	strongly agree	strongly agree	strongly decrease	extremely important
6548216933	166434758	2017-11-28 03:46:46	2017-11-28 04:11:43	1965	52	Female	10-24 years	Brazil	Brazil	Academic Institution	Associate/full professor	More than 10	$50,000 - $499,999 (€48,000 - €480,699)	Basic only									Nervous system					very important	very important	very important	very important	very important	50	40	somewhat agree	somewhat agree	somewhat disagree	somewhat agree	somewhat agree	strongly disagree	somewhat agree	somewhat agree	strongly agree	strongly agree	somewhat disagree	somewhat agree	neither agree nor disagree	strongly decrease	extremely important
6548207465	166434758	2017-11-28 03:39:50	2017-11-28 13:01:14	1985	32	Female	0-9 years	India	India	Academic Institution	Postdoc/assistant professor	3-10	Less than $50,000 (€48,000)	About equal									Nervous system				Toxicology	very important	very important	very important	very important	very important	31	50	neither agree nor disagree	somewhat agree	neither agree nor disagree	strongly agree	strongly agree	neither agree nor disagree	strongly agree	strongly agree	somewhat agree	strongly agree	strongly agree	strongly agree	strongly agree	somewhat decrease	moderately important
6548197624	166434758	2017-11-28 03:35:57	2017-11-28 03:43:25	1977	40	Male	10-24 years	Canada	United States of America	Academic Institution	Associate/full professor	3-10	$50,000 - $499,999 (€48,000 - €480,699)	Mainly pre-clinical									Nervous system					very important	I don't know	very important	slightly important	moderately important	20	30	strongly agree	somewhat agree	somewhat agree	somewhat agree	somewhat agree	somewhat agree	somewhat agree	somewhat agree	strongly agree	somewhat agree	somewhat agree	somewhat agree	somewhat disagree	somewhat decrease	moderately important
6548107690	166434758	2017-11-28 02:44:12	2017-11-28 03:00:54	1970	47	Male	10-24 years	Japan	Japan	Academic Institution	Associate/full professor	3-10	Less than $50,000 (€48,000)	About equal						Anti-infectives for systemic use						Allergy/Immunology		very important	very important	moderately important	moderately important	very important	10	30	neither agree nor disagree	somewhat agree	somewhat agree	somewhat agree	somewhat agree	somewhat agree	neither agree nor disagree	neither agree nor disagree	neither agree nor disagree	somewhat agree	strongly agree	somewhat agree	somewhat disagree	no impact	slightly important
6547934216	166434758	2017-11-28 01:15:23	2017-11-28 01:20:18	1967	50	Male	10-24 years	United States of America	United States of America	Academic Institution	Associate/full professor	More than 10	$1,000,000 - $4,999,999 (€961,400 - €4,806,999)	About equal									Nervous system					moderately important	moderately important	very important	not important at all	moderately important	20	30	strongly agree	somewhat disagree	somewhat agree	strongly disagree	somewhat agree	somewhat disagree	neither agree nor disagree	somewhat agree	neither agree nor disagree	somewhat disagree	strongly disagree	neither agree nor disagree	somewhat disagree	somewhat decrease	moderately important
6547881143	166434758	2017-11-28 00:48:51	2017-11-28 00:57:54	1943	74	Male	25 years or more	United States of America	United States of America	Academic Institution	Associate/full professor	3-10	$1,000,000 - $4,999,999 (€961,400 - €4,806,999)	About equal									Nervous system					moderately important	very important	very important	slightly important	very important	34	19	strongly agree	somewhat disagree	neither agree nor disagree	somewhat disagree	somewhat agree	neither agree nor disagree	neither agree nor disagree	neither agree nor disagree	somewhat disagree	somewhat agree	neither agree nor disagree	somewhat agree	neither agree nor disagree	strongly decrease	moderately important
6547830473	166434758	2017-11-28 00:24:20	2017-11-28 00:29:58	1984	33	Male	0-9 years	United Kingdom of Great Britain and Northern Ireland	United States of America	Academic Institution	Postdoc/assistant professor	3-10	$50,000 - $499,999 (€48,000 - €480,699)	About equal									Nervous system					moderately important	moderately important	very important	slightly important	moderately important	10	25	somewhat agree	somewhat agree	somewhat agree	somewhat agree	somewhat agree	strongly disagree	strongly agree	somewhat agree	somewhat agree	somewhat agree	somewhat disagree	somewhat agree	somewhat agree	somewhat increase	moderately important
6547820525	166434758	2017-11-28 00:19:50	2017-11-28 00:34:19	1968	49	Male	10-24 years	Australia	United States of America	Academic Institution	Associate/full professor	More than 10	$500,000 - $999,999 (€480,700 - €961,399)	Mainly basic													craniofacial development and malformations	moderately important	I don't know	very important	very important	moderately important	60	45	somewhat agree	somewhat agree	strongly agree	somewhat agree	somewhat agree	somewhat disagree	somewhat agree	neither agree nor disagree	somewhat agree	somewhat agree	strongly agree	somewhat agree	somewhat agree	somewhat increase	slightly important
6547800675	166434758	2017-11-28 00:09:25	2017-12-05 11:19:27	1976	41	Male	0-9 years	China	China		Associate/full professor	3-10	Less than $50,000 (€48,000)	Mainly pre-clinical						Anti-infectives for systemic use							pharmacokinetics	moderately important	moderately important	moderately important	very important	moderately important	5	10	somewhat agree	somewhat agree	somewhat agree	neither agree nor disagree	somewhat agree	somewhat agree	somewhat agree	somewhat agree	somewhat agree	somewhat agree	somewhat agree	somewhat agree	somewhat agree	no impact	very important
6547789099	166434758	2017-11-28 00:04:39	2017-11-28 00:19:40	1972	45	Female	10-24 years	United States of America	United States of America	Academic Institution	Postdoc/assistant professor	3-10	$50,000 - $499,999 (€48,000 - €480,699)	Basic only									Nervous system				infectious diseases/parasitology	very important	I don't know	very important	slightly important	moderately important	20	20	strongly agree	somewhat agree	strongly agree	somewhat agree	somewhat agree	somewhat agree	neither agree nor disagree	somewhat agree	neither agree nor disagree	neither agree nor disagree	somewhat agree	somewhat agree	neither agree nor disagree	somewhat decrease	slightly important
6547774466	166434758	2017-11-27 23:58:46	2017-11-28 00:00:58	1982	35	Male	0-9 years
6547640670	166434758	2017-11-27 23:04:09	2017-11-27 23:16:31	1975	42	Male	10-24 years	Spain	Spain	Academic Institution	Postdoc/assistant professor	3-10	Less than $50,000 (€48,000)	Mainly pre-clinical													Diabetes	very important	very important	I don't know	very important	very important	20	21	strongly agree	neither agree nor disagree	somewhat agree	somewhat disagree	neither agree nor disagree	somewhat agree	somewhat disagree	somewhat disagree	somewhat disagree	somewhat disagree	neither agree nor disagree	somewhat disagree	somewhat disagree	somewhat decrease	I don't know
6547626133	166434758	2017-11-27 22:58:50	2017-11-27 23:09:40	1963	54	Male	10-24 years	Australia	Australia	Academic Institution	Associate/full professor	More than 10	$500,000 - $999,999 (€480,700 - €961,399)	About equal								Rheumatology/musculoskeletal system						very important	very important	very important	very important	very important	34	40	somewhat agree	strongly agree	somewhat agree	strongly agree	strongly agree	somewhat disagree	strongly agree	strongly agree	strongly agree	strongly agree	neither agree nor disagree	strongly agree	somewhat agree	strongly increase	extremely important
6547602799	166434758	2017-11-27 22:50:13	2017-11-27 23:00:12	1974	43	Female	10-24 years	Italy	Italy	Non-Profit Organization	Associate/full professor	More than 10	$500,000 - $999,999 (€480,700 - €961,399)	Mainly pre-clinical									Nervous system					very important	very important	very important	moderately important	very important	35	40	strongly agree	strongly agree	somewhat disagree	somewhat agree	somewhat agree	somewhat disagree	somewhat agree	somewhat agree	neither agree nor disagree	somewhat agree	neither agree nor disagree	somewhat agree	neither agree nor disagree	somewhat increase	extremely important
6547560029	166434758	2017-11-27 22:34:28	2017-11-27 22:42:53	1989	28	Female	0-9 years	Australia	Australia	Academic Institution	Postdoc/assistant professor	More than 10	Less than $50,000 (€48,000)	About equal									Nervous system					very important	very important	very important	very important	very important	20	20	strongly agree	somewhat agree	somewhat agree	somewhat agree	somewhat agree	somewhat agree	somewhat agree	strongly agree	somewhat agree	somewhat disagree	somewhat agree	neither agree nor disagree	neither agree nor disagree	somewhat increase	moderately important
6547533011	166434758	2017-11-27 22:24:30	2017-11-29 04:00:00	1968	49	Male	10-24 years	Japan	United States of America	Government	Postdoc/assistant professor	3-10	I don't know	About equal		Blood, blood forming organs and blood products										Allergy/Immunology		very important	very important	moderately important	very important	very important	50	50	strongly agree	neither agree nor disagree	strongly agree	neither agree nor disagree	neither agree nor disagree	somewhat disagree	somewhat disagree	neither agree nor disagree	neither agree nor disagree	neither agree nor disagree	neither agree nor disagree	neither agree nor disagree	neither agree nor disagree	no impact	not important at all
6547509430	166434758	2017-11-27 22:16:53	2017-11-27 22:25:13	1982	35	Male	0-9 years	Brazil	Brazil	Academic Institution	Associate/full professor	More than 10	$50,000 - $499,999 (€48,000 - €480,699)	About equal					Genito-urinary system and sex hormones									very important	very important	slightly important	very important	very important	15	40	strongly agree	somewhat agree	neither agree nor disagree	neither agree nor disagree	neither agree nor disagree	strongly disagree	somewhat agree	somewhat agree	somewhat agree	somewhat agree	neither agree nor disagree	strongly agree	neither agree nor disagree	somewhat increase	moderately important
6547391816	166434758	2017-11-27 21:37:42	2017-11-27 21:47:48	1966	51	Female	10-24 years	Australia	Australia	Academic Institution	Associate/full professor	3-10	$50,000 - $499,999 (€48,000 - €480,699)	Basic only													Innate immunity	very important	very important	very important	I don't know	very important	20	30	somewhat agree	neither agree nor disagree	neither agree nor disagree	neither agree nor disagree	somewhat agree	somewhat disagree	somewhat agree	somewhat agree	neither agree nor disagree	somewhat agree	strongly disagree	neither agree nor disagree	neither agree nor disagree	no impact	moderately important
6547318073	166434758	2017-11-27 21:13:10	2017-11-27 21:21:36	1974	43	Male	10-24 years	United Kingdom of Great Britain and Northern Ireland	United Kingdom of Great Britain and Northern Ireland	Academic Institution	Associate/full professor	3-10	$500,000 - $999,999 (€480,700 - €961,399)	Mainly basic									Nervous system					slightly important	very important	very important	I don't know	I don't know	70	50	somewhat agree	somewhat agree	neither agree nor disagree	neither agree nor disagree	neither agree nor disagree	strongly disagree	neither agree nor disagree	neither agree nor disagree	somewhat agree	neither agree nor disagree	somewhat disagree	neither agree nor disagree	neither agree nor disagree	somewhat increase	moderately important
6547315930	166434758	2017-11-27 21:12:00	2017-11-27 21:23:24	1962	55	Female	10-24 years	United States of America	United States of America	Academic Institution	Associate/full professor	More than 10	$500,000 - $999,999 (€480,700 - €961,399)	Mainly pre-clinical	Alimentary tract and metabolism					Anti-infectives for systemic use								slightly important	very important	moderately important	slightly important	slightly important	15	20	strongly agree	somewhat agree	strongly agree	neither agree nor disagree	somewhat agree	somewhat agree	somewhat agree	somewhat agree	neither agree nor disagree	strongly agree	somewhat agree	strongly agree	neither agree nor disagree	no impact	slightly important
6547244497	166434758	2017-11-27 20:48:46	2017-11-27 20:57:11	1953	64	Male	25 years or more	United States of America	Canada	Government	I don't know	1-2	$50,000 - $499,999 (€48,000 - €480,699)	Mainly pre-clinical													herd health/veterinary medicine	very important	very important	very important	moderately important	very important	50	70	neither agree nor disagree	somewhat agree	neither agree nor disagree	neither agree nor disagree	neither agree nor disagree	somewhat disagree	somewhat agree	neither agree nor disagree	neither agree nor disagree	neither agree nor disagree	neither agree nor disagree	neither agree nor disagree	neither agree nor disagree	somewhat increase	moderately important
6547189086	166434758	2017-11-27 20:31:05	2017-11-27 20:43:45	1974	43	Male	10-24 years	Germany	Germany	Academic Institution	Postdoc/assistant professor	3-10	$50,000 - $499,999 (€48,000 - €480,699)	Mainly pre-clinical									Nervous system					very important	very important	very important	moderately important	very important	31	76	strongly agree	strongly agree	strongly disagree	somewhat disagree	somewhat agree	strongly disagree	somewhat agree	somewhat agree	somewhat agree	neither agree nor disagree	strongly agree	somewhat disagree	somewhat disagree	somewhat increase	slightly important
6547172704	166434758	2017-11-27 20:26:03	2017-11-27 20:33:33	1983	34	Female	0-9 years	Poland	Poland	Academic Institution	Postdoc/assistant professor	3-10	Less than $50,000 (€48,000)	Basic only	Alimentary tract and metabolism								Nervous system					very important	very important	very important	very important	very important	25	30	strongly agree	neither agree nor disagree	somewhat agree	neither agree nor disagree	neither agree nor disagree	strongly disagree	somewhat agree	somewhat agree	neither agree nor disagree	neither agree nor disagree	neither agree nor disagree	neither agree nor disagree	somewhat disagree	somewhat decrease	extremely important
6547159288	166434758	2017-11-27 20:21:50	2017-11-27 20:29:23	1953	64	Female	10-24 years	Brazil	Brazil	Academic Institution	Associate/full professor	3-10	$50,000 - $499,999 (€48,000 - €480,699)	Mainly basic	Alimentary tract and metabolism													moderately important	moderately important	very important	very important	very important	25	24	neither agree nor disagree	somewhat agree	neither agree nor disagree	somewhat agree	somewhat agree	neither agree nor disagree	neither agree nor disagree	somewhat agree	neither agree nor disagree	somewhat agree	neither agree nor disagree	somewhat agree	somewhat agree	somewhat increase	moderately important
6547141476	166434758	2017-11-27 20:15:50	2017-11-27 20:25:27	1983	34	Male	0-9 years	Slovakia	Slovakia	Academic Institution	Postdoc/assistant professor	3-10	Less than $50,000 (€48,000)	Mainly basic	Alimentary tract and metabolism													very important	very important	very important	very important	very important	30	22	strongly agree	somewhat disagree	somewhat agree	somewhat agree	somewhat disagree	somewhat agree	somewhat disagree	neither agree nor disagree	somewhat disagree	neither agree nor disagree	neither agree nor disagree	somewhat disagree	somewhat disagree	no impact	slightly important
6547040991	166434758	2017-11-27 19:44:42	2017-11-27 19:52:41	1972	45	Male	10-24 years	Canada	United States of America	Academic Institution	Associate/full professor	More than 10	More than $5,000,000 (€4,807,000)	Mainly pre-clinical			Cardiovascular system											very important	very important	very important	very important	very important	5	5	strongly agree	neither agree nor disagree	neither agree nor disagree	somewhat agree	somewhat agree	strongly disagree	somewhat agree	somewhat agree	somewhat agree	somewhat agree	somewhat agree	neither agree nor disagree	neither agree nor disagree	no impact	slightly important
6547038048	166434758	2017-11-27 19:43:38	2017-11-27 19:58:02	1961	56	Male	25 years or more	Canada	United States of America	Academic Institution	Associate/full professor	More than 10	$50,000 - $499,999 (€48,000 - €480,699)	Mainly pre-clinical									Nervous system					moderately important	very important	very important	moderately important	moderately important	12	15	strongly agree	somewhat agree	strongly agree	strongly disagree	somewhat disagree	somewhat agree	neither agree nor disagree	neither agree nor disagree	somewhat agree	neither agree nor disagree	strongly agree	neither agree nor disagree	neither agree nor disagree	somewhat increase	not important at all
6547012277	166434758	2017-11-27 19:35:54	2017-11-27 19:43:19	1974	43	Male	10-24 years	United States of America	United States of America	Academic Institution	Associate/full professor	More than 10	$1,000,000 - $4,999,999 (€961,400 - €4,806,999)	About equal									Nervous system					slightly important	very important	very important	very important	very important	30	60	strongly agree	somewhat disagree	strongly agree	somewhat disagree	somewhat disagree	somewhat agree	somewhat disagree	neither agree nor disagree	neither agree nor disagree	neither agree nor disagree	strongly agree	somewhat agree	somewhat agree	somewhat decrease	not important at all
6547011006	166434758	2017-11-27 19:35:18	2017-11-27 19:44:38	1962	55	Female	25 years or more	Spain	Spain	Academic Institution	Associate/full professor	3-10	$50,000 - $499,999 (€48,000 - €480,699)	Mainly basic									Nervous system					very important	very important	very important	very important	very important	50	50	somewhat agree	neither agree nor disagree	strongly disagree	neither agree nor disagree	neither agree nor disagree	strongly disagree	somewhat agree	somewhat agree	somewhat agree	somewhat agree	strongly disagree	neither agree nor disagree	neither agree nor disagree	somewhat increase	very important
6546989593	166434758	2017-11-27 19:27:03	2017-11-27 19:38:58	1970	47	Female	10-24 years	United States of America	United States of America	Academic Institution	Postdoc/assistant professor	1-2	0 / no applicable grants	About equal													Medical Mycology	not important at all	not important at all	very important	very important	very important	50	10	strongly agree	somewhat agree	strongly agree	strongly disagree	somewhat agree	somewhat disagree	somewhat agree	strongly agree	somewhat agree	strongly agree	strongly agree	neither agree nor disagree	neither agree nor disagree	I don't know	moderately important
6546975376	166434758	2017-11-27 19:23:24	2017-11-27 20:27:02	1976	41	Male	10-24 years	United States of America	United States of America	Academic Institution	Associate/full professor	More than 10	$500,000 - $999,999 (€480,700 - €961,399)	Mainly pre-clinical												Allergy/Immunology		moderately important	slightly important	very important	not important at all	very important	80	70
6546974620	166434758	2017-11-27 19:24:06	2017-11-27 19:31:41	1965	52	Male	0-9 years	Switzerland	Switzerland	Academic Institution	Associate/full professor	3-10	$50,000 - $499,999 (€48,000 - €480,699)	Mainly basic									Nervous system					very important	very important	moderately important	slightly important	slightly important	30	30	strongly agree	strongly disagree	strongly agree	somewhat disagree	somewhat disagree	somewhat agree	somewhat disagree	somewhat disagree	somewhat disagree	neither agree nor disagree	strongly agree	somewhat disagree	strongly disagree	somewhat decrease	slightly important
6546939508	166434758	2017-11-27 19:12:40	2017-11-27 19:26:26	1969	48	Female	10-24 years	Poland	Poland	Academic Institution	Associate/full professor	3-10	$50,000 - $499,999 (€48,000 - €480,699)	Mainly pre-clinical									Nervous system					very important	very important	moderately important	very important	very important	20	25	neither agree nor disagree	somewhat agree	neither agree nor disagree	somewhat agree	somewhat agree	somewhat disagree	somewhat disagree	somewhat disagree	neither agree nor disagree	neither agree nor disagree	somewhat disagree	neither agree nor disagree	neither agree nor disagree	somewhat decrease	slightly important
6546933825	166434758	2017-11-27 19:10:58	2017-11-27 19:18:58	1971	46	Male	10-24 years	France	France	Academic Institution	Associate/full professor	3-10	Less than $50,000 (€48,000)	Pre-clinical only						Anti-infectives for systemic use								not important at all	not important at all	not important at all	moderately important	moderately important	10		strongly agree	somewhat disagree	neither agree nor disagree	somewhat disagree	somewhat agree	strongly disagree	neither agree nor disagree	neither agree nor disagree	strongly disagree	strongly disagree	somewhat agree	strongly disagree	strongly disagree	I don't know	I don't know
6546911787	166434758	2017-11-27 19:03:34	2017-11-27 19:23:54	1969	48	Male	10-24 years	United States of America	United States of America	Private Industry	I don't know	3-10	$50,000 - $499,999 (€48,000 - €480,699)	Mainly pre-clinical			Cardiovascular system											very important	very important	very important	I don't know	I don't know	65	89	strongly agree	neither agree nor disagree	strongly disagree	somewhat agree	strongly agree	somewhat disagree	somewhat agree	strongly agree	somewhat agree	strongly agree	strongly agree	somewhat disagree	somewhat disagree	strongly increase	very important
6546911028	166434758	2017-11-27 19:03:54	2017-11-27 19:13:56	1985	32	Male	0-9 years	United States of America	United States of America	Academic Institution	Postdoc/assistant professor	0	0 / no applicable grants	Basic only												Allergy/Immunology		slightly important	I don't know	moderately important	I don't know	moderately important	66	67	somewhat agree	neither agree nor disagree	somewhat agree	neither agree nor disagree	neither agree nor disagree	somewhat disagree	somewhat agree	somewhat agree	somewhat agree	somewhat agree	neither agree nor disagree	neither agree nor disagree	neither agree nor disagree	strongly increase	moderately important
6546907108	166434758	2017-11-27 19:02:29	2017-11-27 19:11:22	1984	33	Male	0-9 years	Belgium	Switzerland	Academic Institution	Postdoc/assistant professor	3-10	0 / no applicable grants	Basic only			Cardiovascular system											very important	very important	very important	very important	very important	20	21	somewhat agree	strongly agree	somewhat disagree	strongly agree	strongly agree	strongly disagree	somewhat agree	strongly agree	strongly agree	neither agree nor disagree	somewhat agree	somewhat agree	neither agree nor disagree	somewhat increase	very important
6546904992	166434758	2017-11-27 19:01:19	2017-11-27 19:10:19	1992	25	Male	0-9 years	United Kingdom of Great Britain and Northern Ireland	United Kingdom of Great Britain and Northern Ireland	Academic Institution	Post graduate / PhD student	1-2	0 / no applicable grants	Basic only													Population genetics	moderately important	moderately important	very important	slightly important	moderately important	50	95	somewhat disagree	strongly agree	strongly disagree	strongly agree	strongly agree	strongly disagree	somewhat agree	somewhat agree	strongly agree	somewhat agree	neither agree nor disagree	strongly agree	strongly agree	strongly increase	extremely important
6546904771	166434758	2017-11-27 19:01:50	2017-11-27 19:09:18	1966	51	Male	10-24 years	United States of America	Italy	I don't know	I don't know	3-10	0 / no applicable grants	Pre-clinical only							Antineoplastic and immunomodulating agents							very important	very important	slightly important	slightly important	slightly important	0	15	strongly agree	strongly agree	strongly agree	somewhat agree	somewhat agree	strongly agree	neither agree nor disagree	neither agree nor disagree	neither agree nor disagree	neither agree nor disagree	somewhat agree	neither agree nor disagree	neither agree nor disagree	no impact	extremely important
6546901950	166434758	2017-11-27 19:01:03	2017-11-27 19:09:06	1964	53	Male	25 years or more	Canada	United States of America	Private Industry	Postdoc/assistant professor	1-2	0 / no applicable grants	Pre-clinical only							Antineoplastic and immunomodulating agents							moderately important	very important	moderately important	very important	very important	75	60	strongly agree	somewhat agree	somewhat agree	somewhat disagree	somewhat agree	somewhat agree	somewhat disagree	somewhat agree	somewhat agree	somewhat agree	neither agree nor disagree	somewhat agree	neither agree nor disagree	somewhat increase	very important
6546898167	166434758	2017-11-27 18:59:53	2017-11-27 19:09:49	1976	41	Female	10-24 years	United Kingdom of Great Britain and Northern Ireland	United Kingdom of Great Britain and Northern Ireland	Academic Institution	Associate/full professor	More than 10	$500,000 - $999,999 (€480,700 - €961,399)	Mainly pre-clinical							Antineoplastic and immunomodulating agents		Nervous system		Radiopharmaceuticals and diagnostic agents			very important	very important	not important at all	moderately important	very important	14	20	somewhat agree	somewhat agree	somewhat disagree	neither agree nor disagree	neither agree nor disagree	neither agree nor disagree	strongly agree	somewhat agree	somewhat disagree	neither agree nor disagree	somewhat disagree	neither agree nor disagree	neither agree nor disagree	no impact	extremely important
6546877599	166434758	2017-11-27 18:52:52	2017-11-27 19:00:21	1972	45	Male	10-24 years	Russian Federation	United States of America	Academic Institution	Associate/full professor	More than 10	Less than $50,000 (€48,000)	Mainly pre-clinical													Radiation oncology	very important	moderately important	moderately important	moderately important	very important	20	20	somewhat agree	strongly agree	somewhat agree	strongly disagree	somewhat agree	neither agree nor disagree	somewhat disagree	somewhat agree	somewhat agree	somewhat agree	somewhat agree	somewhat agree	neither agree nor disagree	somewhat increase	moderately important
6546858030	166434758	2017-11-27 18:44:46	2017-11-27 19:17:32	1954	63	Male	25 years or more	Spain	Brazil	Academic Institution	Associate/full professor	3-10	I don't know	Mainly pre-clinical													Surgery/Anesthesia	very important	very important	moderately important	very important	very important	0	0	neither agree nor disagree	strongly agree	somewhat agree	neither agree nor disagree	strongly agree	neither agree nor disagree	strongly agree	strongly agree	neither agree nor disagree	strongly agree	neither agree nor disagree	strongly agree	strongly agree	somewhat increase	slightly important
6546843144	166434758	2017-11-27 18:42:44	2017-11-27 18:44:25	1947	70	Male	25 years or more	United States of America	United States of America	Academic Institution	Associate/full professor	3-10
6546839545	166434758	2017-11-27 18:41:37	2017-11-27 18:58:28	1967	50	Male	10-24 years	United States of America	Brazil	Academic Institution	Associate/full professor	3-10	$50,000 - $499,999 (€48,000 - €480,699)	Mainly basic							Antineoplastic and immunomodulating agents							very important	I don't know	I don't know	very important	I don't know	40	40	somewhat agree	somewhat agree	neither agree nor disagree	neither agree nor disagree	neither agree nor disagree	neither agree nor disagree	somewhat agree	somewhat agree	somewhat agree	somewhat agree	somewhat agree	somewhat agree	somewhat agree	somewhat increase	moderately important
6546829661	166434758	2017-11-27 18:38:31	2017-11-27 18:47:39	1961	56	Male	10-24 years	Canada	United States of America	Government	Associate/full professor	More than 10	I don't know	Mainly basic										Respiratory system		Allergy/Immunology		moderately important	very important	very important	moderately important	moderately important	0	10	strongly agree	somewhat agree	somewhat agree	somewhat agree	neither agree nor disagree	somewhat disagree	neither agree nor disagree	somewhat disagree	somewhat agree	neither agree nor disagree	somewhat disagree	somewhat agree	neither agree nor disagree	somewhat increase	slightly important
6546822249	166434758	2017-11-27 18:36:13	2017-11-27 18:41:00			Male	10-24 years	Portugal	United States of America	Academic Institution	Postdoc/assistant professor	0	0 / no applicable grants	Basic only													Malaria	very important	very important	very important	I don't know	I don't know	34
6546809680	166434758	2017-11-27 18:32:36	2017-11-27 18:40:29	1980	37	Male	0-9 years	United States of America	United States of America	Academic Institution	Postdoc/assistant professor	3-10	$50,000 - $499,999 (€48,000 - €480,699)	Mainly basic									Nervous system			Allergy/Immunology		very important	moderately important	very important	slightly important	moderately important	20	35	strongly agree	neither agree nor disagree	somewhat agree	neither agree nor disagree	somewhat agree	somewhat agree	strongly agree	neither agree nor disagree	neither agree nor disagree	somewhat disagree	somewhat agree	somewhat disagree	somewhat disagree	somewhat increase	slightly important
6546803424	166434758	2017-11-27 18:30:45	2017-11-27 19:01:35	1932	85	Male	25 years or more	Israel	United States of America	Government	I don't know	3-10	$500,000 - $999,999 (€480,700 - €961,399)	Mainly basic												Allergy/Immunology		I don't know	I don't know	I don't know	I don't know	I don't know	26	28	somewhat agree	somewhat disagree	somewhat disagree	somewhat disagree	somewhat agree	neither agree nor disagree	strongly agree	somewhat agree	somewhat agree	somewhat agree	somewhat disagree	somewhat agree	somewhat agree	somewhat increase	slightly important
6546793529	166434758	2017-11-27 18:27:43	2017-11-27 18:32:08	1976	41	Female	10-24 years	United States of America	United States of America	Academic Institution	Postdoc/assistant professor	1-2	$500,000 - $999,999 (€480,700 - €961,399)	Mainly basic									Nervous system					moderately important	slightly important	moderately important	slightly important	slightly important	20		somewhat agree	somewhat agree	somewhat agree	neither agree nor disagree	neither agree nor disagree	neither agree nor disagree	somewhat agree	somewhat agree	somewhat agree	neither agree nor disagree	somewhat agree	somewhat agree	neither agree nor disagree	somewhat increase	slightly important
6546787905	166434758	2017-11-27 18:25:39	2017-11-27 18:30:02	1987	30
6546781155	166434758	2017-11-27 18:23:56	2017-11-27 18:31:42	1966	51	Male	10-24 years	Switzerland	Germany	Academic Institution	Associate/full professor	3-10	$50,000 - $499,999 (€48,000 - €480,699)	About equal												Allergy/Immunology		very important	moderately important	very important	moderately important	moderately important	50	50	somewhat agree	strongly agree	neither agree nor disagree	somewhat agree	strongly agree	strongly disagree	somewhat agree	somewhat agree	somewhat agree	somewhat agree	somewhat agree	strongly agree	neither agree nor disagree	somewhat increase	very important
6546771093	166434758	2017-11-27 18:20:50	2017-11-27 18:27:52	1967	50	Male	10-24 years	United Kingdom of Great Britain and Northern Ireland	United Kingdom of Great Britain and Northern Ireland	Academic Institution	Associate/full professor	1-2	$500,000 - $999,999 (€480,700 - €961,399)	Mainly basic									Nervous system					very important	very important	I don't know	very important	very important			somewhat agree	somewhat agree	somewhat disagree	somewhat agree	neither agree nor disagree	strongly disagree	somewhat agree	somewhat agree	strongly agree	strongly agree	somewhat agree	strongly agree	strongly agree	somewhat increase	slightly important
6546761376	166434758	2017-11-27 18:17:21	2017-11-27 18:44:05	1952	65	Female	25 years or more	United States of America	Canada	Academic Institution	Associate/full professor	3-10	$50,000 - $499,999 (€48,000 - €480,699)	Mainly basic									Nervous system					moderately important	very important	very important	moderately important	moderately important	50	20	strongly agree	strongly agree	neither agree nor disagree	strongly disagree	somewhat disagree	somewhat agree	somewhat disagree	strongly agree	somewhat agree	somewhat disagree	strongly agree	neither agree nor disagree	strongly disagree	somewhat increase	moderately important
6546756994	166434758	2017-11-27 18:16:34	2017-11-27 18:24:06	1954	63		25 years or more	Norway	Norway	Academic Institution	Associate/full professor	More than 10	$500,000 - $999,999 (€480,700 - €961,399)	Mainly basic			Cardiovascular system											very important	moderately important	very important	moderately important	very important	20	40	strongly agree	neither agree nor disagree	neither agree nor disagree	somewhat disagree	somewhat agree	neither agree nor disagree	somewhat agree	neither agree nor disagree	neither agree nor disagree	somewhat agree	somewhat agree	somewhat agree	neither agree nor disagree	no impact	slightly important
6546756874	166434758	2017-11-27 18:16:19	2017-11-27 18:22:42	1977	40	Male	10-24 years	United Kingdom of Great Britain and Northern Ireland	United Kingdom of Great Britain and Northern Ireland	Academic Institution	Associate/full professor	More than 10	$500,000 - $999,999 (€480,700 - €961,399)	About equal									Nervous system					moderately important	very important	very important	moderately important	moderately important	10	20	strongly agree	somewhat agree	neither agree nor disagree	neither agree nor disagree	somewhat agree	neither agree nor disagree	neither agree nor disagree	somewhat agree	somewhat agree	neither agree nor disagree	somewhat agree	neither agree nor disagree	neither agree nor disagree	no impact	moderately important
6546741263	166434758	2017-11-27 18:10:48	2017-11-27 18:26:36	1956	61	Male	25 years or more	United States of America	United States of America	Private Industry	Associate/full professor	3-10	$1,000,000 - $4,999,999 (€961,400 - €4,806,999)	Mainly pre-clinical			Cardiovascular system											very important	very important	very important	very important	very important	40	50	neither agree nor disagree	somewhat agree	somewhat agree	somewhat agree	strongly agree	strongly agree	strongly agree	neither agree nor disagree	neither agree nor disagree	strongly agree	neither agree nor disagree	strongly agree	strongly agree	somewhat increase	very important
6546737455	166434758	2017-11-27 18:10:43	2017-11-27 18:19:46	1966	51	Male	10-24 years	Germany	Germany	Academic Institution	Associate/full professor	More than 10	$1,000,000 - $4,999,999 (€961,400 - €4,806,999)	Mainly pre-clinical									Nervous system					very important	very important	very important	very important	very important	33	75	somewhat agree	strongly agree	somewhat disagree	somewhat agree	strongly agree	strongly disagree	strongly agree	strongly agree	strongly agree	strongly agree	strongly disagree	strongly agree	strongly agree	strongly increase	slightly important
6546732824	166434758	2017-11-27 18:09:02	2017-11-27 18:15:35	1978	39	Female	0-9 years	Argentina	Argentina	Academic Institution	Associate/full professor	1-2	Less than $50,000 (€48,000)	Basic only													tumor immunology	moderately important	moderately important	I don't know	I don't know	I don't know	20	25
6546729895	166434758	2017-11-27 18:06:41	2017-11-27 18:47:36	1971	46	Female	10-24 years	Italy	Italy	Academic Institution	Postdoc/assistant professor	3-10	Less than $50,000 (€48,000)	Mainly basic									Nervous system					very important	very important	moderately important	very important	very important	30	40	neither agree nor disagree	strongly agree	neither agree nor disagree	strongly agree	strongly agree	somewhat disagree	strongly agree	strongly agree	somewhat disagree	strongly agree	somewhat disagree	somewhat disagree	strongly agree	somewhat increase	extremely important
6546722986	166434758	2017-11-27 18:06:30	2017-11-27 18:17:02	1958	59	Male	25 years or more	Italy	Italy	Academic Institution	Associate/full professor	1-2	0 / no applicable grants	Mainly pre-clinical													Viral neuropathogenesis	very important	very important	very important	very important	very important	0		somewhat agree	strongly agree	somewhat agree	strongly agree	strongly agree	strongly disagree	strongly agree	strongly agree	strongly agree	strongly agree	neither agree nor disagree	strongly agree	strongly agree	strongly increase	very important
6546722171	166434758	2017-11-27 18:06:08	2017-11-27 18:12:20	1968	49	Male	10-24 years	United Kingdom of Great Britain and Northern Ireland	United Kingdom of Great Britain and Northern Ireland	Academic Institution	Postdoc/assistant professor	More than 10	$50,000 - $499,999 (€48,000 - €480,699)	Mainly basic													Rodent Welfare	very important	very important	very important	very important	very important	70	40	somewhat agree	somewhat agree	somewhat disagree	somewhat agree	strongly agree	somewhat agree	neither agree nor disagree	neither agree nor disagree	neither agree nor disagree	neither agree nor disagree	neither agree nor disagree	somewhat agree	neither agree nor disagree	somewhat increase	extremely important
6546722012	166434758	2017-11-27 18:06:10	2017-11-27 18:08:38	1961	56	Female	25 years or more	United States of America	United States of America	Academic Institution	Associate/full professor	0	0 / no applicable grants														risk assessment
6546721173	166434758	2017-11-27 18:05:57	2017-11-27 18:11:11	1980	37	Male	0-9 years	Denmark	Denmark	Academic Institution	Associate/full professor	More than 10	$50,000 - $499,999 (€48,000 - €480,699)	Mainly pre-clinical			Cardiovascular system											very important	very important	very important	moderately important	moderately important	10		strongly agree	neither agree nor disagree	somewhat disagree	somewhat disagree	somewhat disagree	strongly disagree	somewhat disagree	somewhat disagree	somewhat agree	neither agree nor disagree	neither agree nor disagree	neither agree nor disagree	neither agree nor disagree	somewhat decrease	slightly important
6546720579	166434758	2017-11-27 18:05:45	2017-11-27 18:25:40	1966	51		10-24 years	Brazil	Brazil	Academic Institution	Associate/full professor	3-10	$500,000 - $999,999 (€480,700 - €961,399)	Mainly basic			Cardiovascular system											very important	very important	very important	very important	very important	51	59
6546719289	166434758	2017-11-27 18:05:30	2017-11-27 18:15:37	1951	66	Female	25 years or more	United States of America	United States of America	Non-Profit Organization	Associate/full professor	3-10	$500,000 - $999,999 (€480,700 - €961,399)	Mainly basic													ophthalmology	very important	very important	very important	very important	very important	35	25	somewhat agree	strongly agree	somewhat agree	somewhat agree	somewhat agree	strongly disagree	somewhat agree	strongly agree	somewhat agree	strongly agree	strongly disagree	somewhat agree	somewhat agree	somewhat increase	very important
6546716540	166434758	2017-11-27 18:04:37	2017-11-27 18:17:39	1963	54	Male	25 years or more	Denmark	United States of America	Non-Profit Organization	Associate/full professor	1-2	$1,000,000 - $4,999,999 (€961,400 - €4,806,999)	Basic only													Cancer cell biology	moderately important	moderately important	moderately important	moderately important	moderately important	10		strongly agree	somewhat agree	somewhat agree	somewhat agree	somewhat agree	neither agree nor disagree	somewhat agree	somewhat agree	somewhat agree	somewhat agree	strongly agree	neither agree nor disagree	somewhat disagree	somewhat decrease	slightly important
6546715490	166434758	2017-11-27 18:04:09	2017-11-27 18:16:23	1971	46	Female	10-24 years	United Kingdom of Great Britain and Northern Ireland	United Kingdom of Great Britain and Northern Ireland	Academic Institution	Associate/full professor	3-10	$500,000 - $999,999 (€480,700 - €961,399)	Basic only												Allergy/Immunology		moderately important	moderately important	very important	moderately important	I don't know	46	46	strongly agree	somewhat agree	strongly agree	strongly disagree	somewhat agree	neither agree nor disagree	neither agree nor disagree	neither agree nor disagree	neither agree nor disagree	neither agree nor disagree	somewhat disagree	somewhat disagree	somewhat disagree	no impact	not important at all
6546715375	166434758	2017-11-27 18:03:43	2017-11-27 18:24:52	1973	44	Male	10-24 years	Mexico	Mexico	Academic Institution	Associate/full professor	3-10	Less than $50,000 (€48,000)	Mainly pre-clinical	Alimentary tract and metabolism						Antineoplastic and immunomodulating agents							very important	moderately important	slightly important	very important	very important		10	somewhat agree	strongly agree	somewhat agree	somewhat agree	strongly agree	somewhat disagree	strongly agree	strongly agree	strongly agree	strongly agree	neither agree nor disagree	strongly agree	strongly agree	somewhat decrease	moderately important
6546713672	166434758	2017-11-27 18:03:47	2017-11-27 18:27:01	1974	43	Male	10-24 years	France	France	Government	Associate/full professor	3-10	$50,000 - $499,999 (€48,000 - €480,699)	About equal									Nervous system					very important	I don't know	very important	slightly important	moderately important	25	20	strongly agree	strongly agree	somewhat disagree	somewhat agree	somewhat agree	somewhat disagree	neither agree nor disagree	somewhat agree	neither agree nor disagree	somewhat agree	somewhat disagree	strongly agree	strongly agree	strongly increase	very important
6546709573	166434758	2017-11-27 18:02:30	2017-11-27 18:14:42	1960	57	Female	25 years or more	India	United States of America	Academic Institution	Associate/full professor	More than 10	0 / no applicable grants	Mainly basic		Blood, blood forming organs and blood products							Nervous system			Allergy/Immunology		very important	moderately important	very important	very important	very important	20	51	somewhat agree	strongly agree	neither agree nor disagree	strongly agree	somewhat agree	somewhat disagree	neither agree nor disagree	strongly agree	strongly agree	somewhat disagree	neither agree nor disagree	strongly agree	somewhat agree	strongly increase	extremely important
6546707923	166434758	2017-11-27 18:02:12	2017-11-27 18:08:38	1958	59	Female	25 years or more	United States of America	United States of America	Academic Institution	Associate/full professor	3-10	Less than $50,000 (€48,000)	About equal							Antineoplastic and immunomodulating agents							slightly important	slightly important	moderately important	moderately important	moderately important	59	51	strongly agree	somewhat agree	strongly agree	neither agree nor disagree	neither agree nor disagree	somewhat disagree	neither agree nor disagree	somewhat agree	somewhat agree	neither agree nor disagree	somewhat agree	neither agree nor disagree	neither agree nor disagree	somewhat decrease	moderately important
6603266220	163391707	2017-12-27 16:20:01	2017-12-27 16:34:55	1969	48	Male	10-24 years	Netherlands	Netherlands	Academic Institution	Associate/full professor	More than 10	$1,000,000 - $4,999,999 (€961,400 - €4,806,999)	Mainly pre-clinical			Cardiovascular system											very important	very important	moderately important	very important	very important	30	50	somewhat agree	strongly agree	neither agree nor disagree	somewhat agree	strongly agree	neither agree nor disagree	neither agree nor disagree	strongly agree	somewhat agree	somewhat agree	neither agree nor disagree	somewhat agree	somewhat agree	strongly increase	not important at all
6579996284	163391707	2017-12-12 17:18:29	2017-12-13 12:14:34	1982	35	Female	0-9 years	United Kingdom of Great Britain and Northern Ireland	United Kingdom of Great Britain and Northern Ireland	Academic Institution	Postdoc/assistant professor	0	0 / no applicable grants	Pre-clinical only									Nervous system					very important	very important	very important	very important	moderately important		51	somewhat agree	somewhat agree	somewhat disagree	strongly agree	neither agree nor disagree	strongly disagree	strongly agree	strongly agree	strongly agree	neither agree nor disagree	somewhat disagree	somewhat agree	somewhat agree	strongly increase	slightly important
6572862969	163391707	2017-12-08 14:40:43	2017-12-08 14:41:32	1993	24	Female	0-9 years
6564241852	163391707	2017-12-05 08:53:34	2017-12-05 09:49:00	1971	46	Female	0-9 years	Netherlands	Netherlands	Academic Institution	Postdoc/assistant professor	1-2	0 / no applicable grants	About equal				Dermatologicals									Cancer, Head and Neck	moderately important	moderately important	slightly important	slightly important	moderately important	0		strongly agree	neither agree nor disagree	somewhat agree	neither agree nor disagree	somewhat agree	somewhat agree	neither agree nor disagree	somewhat agree	somewhat agree	neither agree nor disagree	somewhat agree	somewhat agree	somewhat disagree	I don't know	not important at all
6561776095	163391707	2017-12-04 13:19:20	2017-12-04 13:43:36	1956	61	Female	25 years or more	Netherlands	Netherlands	Academic Institution	I don't know	3-10	0 / no applicable grants	About equal	Alimentary tract and metabolism	Blood, blood forming organs and blood products	Cardiovascular system			Anti-infectives for systemic use	Antineoplastic and immunomodulating agents	Rheumatology/musculoskeletal system	Nervous system	Respiratory system	Radiopharmaceuticals and diagnostic agents	Allergy/Immunology	stem cells	slightly important	very important	very important	slightly important	very important	40	43	strongly agree	neither agree nor disagree	strongly agree	somewhat agree	neither agree nor disagree	somewhat agree	somewhat agree	somewhat agree	strongly agree	strongly agree	strongly agree	neither agree nor disagree	neither agree nor disagree	somewhat increase	not important at all
6561284749	163391707	2017-12-04 07:31:33	2017-12-04 07:34:54	1964	53	Male	10-24 years	Germany	Sweden	Academic Institution	Associate/full professor	0	0 / no applicable grants	Basic only
6543532533	163391707	2017-11-25 14:45:57	2017-11-25 14:54:27	1974	43	Male	10-24 years	Netherlands	Netherlands	Academic Institution	Postdoc/assistant professor	3-10	0 / no applicable grants	Mainly basic									Nervous system					moderately important	very important	I don't know	moderately important	moderately important	89	50	strongly agree	strongly disagree	neither agree nor disagree	strongly disagree	strongly disagree	somewhat agree	somewhat disagree	neither agree nor disagree	somewhat agree	somewhat agree	strongly agree	neither agree nor disagree	neither agree nor disagree	strongly decrease	not important at all
6532456956	163391707	2017-11-20 10:08:48	2017-11-20 10:19:13	1956	61	Male	10-24 years	Netherlands	Netherlands	Academic Institution	Associate/full professor	3-10	$500,000 - $999,999 (€480,700 - €961,399)	Pre-clinical only						Anti-infectives for systemic use								slightly important	slightly important	not important at all	slightly important	very important	10	60	strongly agree	somewhat disagree	somewhat agree	somewhat disagree	somewhat agree	strongly disagree	somewhat disagree	neither agree nor disagree	neither agree nor disagree	neither agree nor disagree	somewhat agree	neither agree nor disagree	neither agree nor disagree	somewhat decrease	moderately important
6524814041	163391707	2017-11-16 11:57:29	2017-11-16 12:06:52	1977	40	Male	0-9 years	Netherlands	Netherlands	Academic Institution	Post graduate / PhD student	3-10	$50,000 - $499,999 (€48,000 - €480,699)	Mainly pre-clinical						Anti-infectives for systemic use				Respiratory system				very important	very important	very important	I don't know	I don't know	23	28	strongly agree	somewhat agree	neither agree nor disagree	somewhat agree	somewhat agree	neither agree nor disagree	neither agree nor disagree	somewhat agree	somewhat agree	somewhat agree	neither agree nor disagree	somewhat agree	strongly agree	somewhat increase	moderately important
6524535574	163391707	2017-11-16 09:09:05	2017-11-16 14:27:34	1985	32	Female	0-9 years	France	Netherlands	Academic Institution	Postdoc/assistant professor	3-10	$50,000 - $499,999 (€48,000 - €480,699)	Mainly pre-clinical											Radiopharmaceuticals and diagnostic agents			very important	very important	very important	very important	very important	0	30	strongly agree	somewhat agree	somewhat agree	somewhat agree	somewhat agree	somewhat disagree	somewhat agree	somewhat agree	neither agree nor disagree	somewhat agree	neither agree nor disagree	somewhat agree	neither agree nor disagree	somewhat increase	very important
6524495433	163391707	2017-11-16 08:42:21	2017-11-16 08:58:40	1969	48	Male	10-24 years	Netherlands	Netherlands	Academic Institution	Associate/full professor	3-10	$50,000 - $499,999 (€48,000 - €480,699)	Basic only													Infectious diseases; parasitology	very important	very important	slightly important	very important	very important	15	25	somewhat agree	neither agree nor disagree	strongly agree	neither agree nor disagree	neither agree nor disagree	neither agree nor disagree	neither agree nor disagree	somewhat disagree	somewhat disagree	somewhat disagree	neither agree nor disagree	neither agree nor disagree	neither agree nor disagree	somewhat increase	slightly important
6523536361	163391707	2017-11-15 22:41:34	2017-11-15 22:49:04	1978	39	Male	0-9 years	Canada	Canada	Private Industry	I don't know	0	0 / no applicable grants	I don't know													Systematic Reviews of preclinical and toxicology studies	moderately important	moderately important	very important	moderately important	very important		50	strongly disagree	somewhat agree	strongly disagree	somewhat agree	neither agree nor disagree	strongly disagree	somewhat agree	strongly agree	strongly agree	strongly agree	strongly disagree	somewhat agree	neither agree nor disagree	somewhat increase	very important
6523113974	163391707	2017-11-15 20:06:53	2017-11-15 20:27:33	1968	49	Female	10-24 years	United States of America	United States of America	Government	I don't know	1-2	0 / no applicable grants	Basic only					Genito-urinary system and sex hormones									slightly important	slightly important	moderately important	moderately important	moderately important	0	0	strongly agree	somewhat disagree	neither agree nor disagree	neither agree nor disagree	somewhat disagree	somewhat agree	neither agree nor disagree	somewhat disagree	neither agree nor disagree	somewhat disagree	somewhat agree	neither agree nor disagree	somewhat disagree	somewhat decrease	not important at all
6522376768	163391707	2017-11-15 16:11:38	2017-11-15 16:23:49	1995	22	Female	0-9 years	Netherlands	Netherlands	Academic Institution	Post graduate / PhD student	0	I don't know	Mainly pre-clinical													Neuroscience	very important	moderately important	moderately important	very important	very important	70	60	somewhat disagree	strongly agree	strongly disagree	somewhat agree	somewhat agree	strongly disagree	neither agree nor disagree	somewhat agree	somewhat agree	somewhat agree	somewhat agree	neither agree nor disagree	somewhat disagree	I don't know	extremely important
6522348723	163391707	2017-11-15 16:03:47	2017-11-15 16:09:43	1970	47	Male	10-24 years	Netherlands	Netherlands	Academic Institution	Postdoc/assistant professor	1-2	0 / no applicable grants	Basic only									Nervous system					very important	very important	very important	very important	very important		70	somewhat agree	somewhat disagree	somewhat agree	somewhat agree	somewhat disagree	somewhat agree	somewhat disagree	neither agree nor disagree	neither agree nor disagree	somewhat disagree	neither agree nor disagree	neither agree nor disagree	neither agree nor disagree	no impact	slightly important
6522097037	163391707	2017-11-15 14:41:54	2017-11-15 14:58:17	1985	32	Female	0-9 years	Netherlands	Netherlands	Academic Institution	Post graduate / PhD student	0	0 / no applicable grants	About equal								Rheumatology/musculoskeletal system						moderately important	moderately important	moderately important	moderately important	moderately important	0	30	somewhat agree	somewhat disagree	neither agree nor disagree	somewhat agree	somewhat agree	somewhat agree	neither agree nor disagree	neither agree nor disagree	neither agree nor disagree	somewhat disagree	neither agree nor disagree	neither agree nor disagree	neither agree nor disagree	somewhat decrease	slightly important
6521707154	163391707	2017-11-15 11:53:31	2017-11-15 12:05:45	1988	29	Male	0-9 years	Italy	Netherlands	Academic Institution	Postdoc/assistant professor	1-2	0 / no applicable grants	About equal								Rheumatology/musculoskeletal system						very important	moderately important	very important	moderately important	very important	20	35	strongly agree	strongly agree	somewhat disagree	strongly agree	somewhat agree	somewhat disagree	somewhat agree	somewhat agree	somewhat agree	somewhat agree	somewhat disagree	strongly agree	neither agree nor disagree	strongly increase	very important
6521642290	163391707	2017-11-15 11:17:55	2017-11-15 11:49:03	1990	27	Male	0-9 years	Belgium	Netherlands	Academic Institution	Post graduate / PhD student	0	0 / no applicable grants	Mainly pre-clinical									Nervous system				Genetics	very important	very important	moderately important	moderately important	very important	100	50	somewhat agree	strongly agree	strongly agree	neither agree nor disagree	somewhat agree	somewhat agree	neither agree nor disagree	neither agree nor disagree	somewhat agree	strongly disagree	somewhat agree	neither agree nor disagree	neither agree nor disagree	somewhat increase	moderately important
6521517203	163391707	2017-11-15 10:16:31	2017-11-15 10:18:45	1953	64	Male	25 years or more	Netherlands	Netherlands	Academic Institution	I don't know	0	0 / no applicable grants
6521479789	163391707	2017-11-15 09:54:36	2017-11-15 10:05:12	1993	24	Female	0-9 years	Netherlands	Netherlands	Academic Institution	I don't know	0	0 / no applicable grants	Mainly pre-clinical													Microbiology	very important	very important	moderately important	slightly important	very important	85	93	neither agree nor disagree	somewhat agree	somewhat disagree	somewhat agree	somewhat agree	somewhat disagree	neither agree nor disagree	neither agree nor disagree	neither agree nor disagree	somewhat agree	somewhat disagree	somewhat agree	somewhat agree	somewhat increase	moderately important
6521454532	163391707	2017-11-15 09:42:46	2017-11-15 10:06:30	1989	28	Male	0-9 years	Netherlands	Netherlands	Academic Institution	Post graduate / PhD student	1-2	$50,000 - $499,999 (€48,000 - €480,699)	Pre-clinical only						Anti-infectives for systemic use								very important	very important	very important	moderately important	moderately important	25	25	somewhat agree	strongly agree	somewhat agree	somewhat agree	strongly agree	neither agree nor disagree	somewhat agree	somewhat agree	somewhat agree	neither agree nor disagree	somewhat agree	neither agree nor disagree	neither agree nor disagree	somewhat increase	moderately important
6521429834	163391707	2017-11-15 09:28:53	2017-11-15 09:37:18	1979	38	Female	10-24 years	Netherlands	Netherlands	Academic Institution	Postdoc/assistant professor	3-10	$50,000 - $499,999 (€48,000 - €480,699)	Mainly basic									Nervous system					slightly important	very important	slightly important	very important	moderately important	30	31	strongly agree	strongly agree	strongly agree	somewhat agree	somewhat agree	somewhat agree	somewhat agree	neither agree nor disagree	somewhat disagree	somewhat disagree	somewhat agree	somewhat disagree	strongly disagree	somewhat increase	very important
6509393082	163391707	2017-11-09 20:24:12	2017-11-09 20:30:45	1991	26	Female	0-9 years	United Kingdom of Great Britain and Northern Ireland	United Kingdom of Great Britain and Northern Ireland	Academic Institution	Post graduate / PhD student	1-2	0 / no applicable grants	About equal									Nervous system					very important	very important	very important	very important	very important	39	39	strongly agree	somewhat agree	strongly agree	somewhat disagree	neither agree nor disagree	somewhat disagree	neither agree nor disagree	neither agree nor disagree	somewhat agree	somewhat agree	strongly agree	neither agree nor disagree	somewhat disagree	somewhat decrease	very important
6507926793	163391707	2017-11-09 09:35:39	2017-11-09 09:41:56	1956	61	Male	25 years or more	United Kingdom of Great Britain and Northern Ireland	United Kingdom of Great Britain and Northern Ireland	Academic Institution	Associate/full professor	More than 10	$50,000 - $499,999 (€48,000 - €480,699)	Pre-clinical only	Alimentary tract and metabolism												Toxicology. Medical technology.	slightly important	slightly important	very important	very important	very important	3	14	strongly agree	strongly agree	somewhat disagree	strongly agree	strongly agree	strongly disagree	neither agree nor disagree	somewhat agree	strongly agree	strongly agree	neither agree nor disagree	strongly agree	strongly agree	strongly increase	slightly important
6506622059	163391707	2017-11-08 20:39:04	2017-11-08 21:02:13	1955	62	Female	10-24 years	Brazil	Brazil	Academic Institution	Associate/full professor	More than 10	$50,000 - $499,999 (€48,000 - €480,699)	Mainly pre-clinical									Nervous system					very important	very important	very important	very important	very important	30	50	strongly agree	somewhat agree	somewhat disagree	strongly agree	strongly agree	somewhat disagree	neither agree nor disagree	neither agree nor disagree	somewhat agree	somewhat agree	neither agree nor disagree	neither agree nor disagree	somewhat disagree	somewhat increase	moderately important
6505893066	163391707	2017-11-08 16:40:58	2017-11-08 16:51:51	1989	28	Female	0-9 years	Netherlands	Netherlands	Academic Institution	Post graduate / PhD student	3-10	Less than $50,000 (€48,000)	Mainly basic			Cardiovascular system											very important	very important	very important	very important	very important	70	71	somewhat agree	somewhat agree	neither agree nor disagree	neither agree nor disagree	somewhat agree	strongly disagree	somewhat agree	somewhat agree	strongly agree	strongly agree	neither agree nor disagree	neither agree nor disagree	neither agree nor disagree	strongly increase	very important
6505604143	163391707	2017-11-08 15:06:14	2017-11-08 15:27:04	1982	35	Male	0-9 years	Denmark	Denmark	Academic Institution	Postdoc/assistant professor	3-10	$50,000 - $499,999 (€48,000 - €480,699)	Mainly basic									Nervous system			Allergy/Immunology	Stress and animal welfare	very important	I don't know	moderately important	moderately important	very important	50	75	strongly agree	neither agree nor disagree	neither agree nor disagree	neither agree nor disagree	neither agree nor disagree	somewhat disagree	somewhat agree	somewhat agree	somewhat agree	neither agree nor disagree	somewhat agree	neither agree nor disagree	neither agree nor disagree	no impact	slightly important
6505520878	163391707	2017-11-08 14:33:21	2017-11-08 15:08:00	1982	35	Female	0-9 years	Australia	United Kingdom of Great Britain and Northern Ireland	Academic Institution	Postdoc/assistant professor	3-10	0 / no applicable grants	Mainly basic			Cardiovascular system											very important	very important	very important	slightly important	very important	40	40	somewhat agree	strongly agree	neither agree nor disagree	somewhat agree	somewhat agree	somewhat disagree	somewhat agree	strongly agree	strongly agree	somewhat agree	somewhat agree	somewhat agree	somewhat agree	somewhat increase	very important
6505503769	163391707	2017-11-08 14:26:28	2017-11-08 14:32:23	1989	28	Female	0-9 years	Germany	Denmark	Academic Institution	Post graduate / PhD student	1-2	$50,000 - $499,999 (€48,000 - €480,699)	Pre-clinical only									Nervous system					very important	very important	very important	very important	very important	30	70	strongly agree	strongly agree	strongly disagree	strongly agree	strongly agree	strongly disagree	strongly agree	strongly agree	strongly agree	strongly agree	somewhat agree	somewhat agree	strongly agree	somewhat decrease	extremely important
6505236298	163391707	2017-11-08 11:46:53	2017-11-08 12:07:22	1990	27	Female	0-9 years	United Kingdom of Great Britain and Northern Ireland	United Kingdom of Great Britain and Northern Ireland	Academic Institution	Post graduate / PhD student	0	0 / no applicable grants	Mainly basic									Nervous system					very important	very important	very important	slightly important	moderately important	100	40	somewhat agree	strongly agree	somewhat disagree	strongly agree	somewhat agree	somewhat disagree	neither agree nor disagree	somewhat agree	neither agree nor disagree	somewhat agree	somewhat agree	somewhat agree	somewhat agree	somewhat increase	moderately important
6505215354	163391707	2017-11-08 11:47:50	2017-11-08 11:51:10	1992	25	Female	0-9 years	United Kingdom of Great Britain and Northern Ireland	United Kingdom of Great Britain and Northern Ireland	Academic Institution	Post graduate / PhD student	0	0 / no applicable grants	Basic only									Nervous system					moderately important	very important	very important	moderately important	very important	1
6505208697	163391707	2017-11-08 11:37:33	2017-11-08 11:44:27	1990	27	Male	0-9 years
6505197513	163391707	2017-11-08 11:36:54	2017-11-08 11:38:45	1983	34	Female	0-9 years	United Kingdom of Great Britain and Northern Ireland	Chile	Government	Post graduate / PhD student	0	0 / no applicable grants
6504007547	163391707	2017-11-07 22:42:09	2017-11-07 22:49:37	1957	60	Male	10-24 years	Netherlands	Canada	Academic Institution	Associate/full professor	0	0 / no applicable grants														Publication science / meta-research	very important	very important	very important	very important	very important	0		somewhat agree	strongly agree	somewhat disagree	strongly agree	strongly agree	strongly disagree	neither agree nor disagree	somewhat disagree	somewhat agree	neither agree nor disagree	somewhat disagree	strongly agree	strongly agree	somewhat increase	moderately important
6503835084	163391707	2017-11-06 16:38:19	2017-11-07 21:46:10	1977	40	Male	0-9 years	Belgium	Belgium	Academic Institution	Post graduate / PhD student	3-10	Less than $50,000 (€48,000)	Mainly basic					Genito-urinary system and sex hormones				Nervous system					very important	very important	I don't know	very important	very important	30	10	strongly agree	strongly agree	neither agree nor disagree	somewhat agree	somewhat agree	somewhat agree	somewhat agree	somewhat agree	neither agree nor disagree	neither agree nor disagree	neither agree nor disagree	somewhat agree	somewhat agree	somewhat decrease	moderately important
6503163148	163391707	2017-11-07 17:57:17	2017-11-07 18:02:17	1956	61	Male	25 years or more	United States of America	United States of America	Academic Institution	Postdoc/assistant professor	0	0 / no applicable grants	I don't know
6502462953	163391707	2017-11-07 14:04:29	2017-11-07 14:11:19	1961	56	Male	10-24 years	United Kingdom of Great Britain and Northern Ireland	Germany	Academic Institution	Postdoc/assistant professor	3-10	I don't know	About equal									Nervous system					very important	moderately important	very important	very important	very important	70	50	somewhat disagree	strongly agree	somewhat agree	somewhat agree	somewhat agree	somewhat agree	neither agree nor disagree	strongly agree	strongly agree	strongly agree	somewhat agree	somewhat agree	somewhat disagree	somewhat increase	very important
6502381084	163391707	2017-11-07 13:23:58	2017-11-07 13:38:39	1981	36	Male	0-9 years	Brazil	Brazil	Academic Institution	Pregraduate (Bachelor/master student)	1-2	0 / no applicable grants	About equal			Cardiovascular system										Musculoskeletal system and exercise physiology	very important	very important	very important	very important	very important	0	20	somewhat agree	neither agree nor disagree	neither agree nor disagree	somewhat agree	somewhat agree	somewhat disagree	strongly agree	somewhat disagree	somewhat agree	somewhat agree	somewhat agree	strongly agree	somewhat disagree	strongly increase	extremely important
6501984187	163391707	2017-11-07 09:12:31	2017-11-07 09:25:43	1975	42	Female	10-24 years	Netherlands	Netherlands	Academic Institution	Postdoc/assistant professor	3-10	$50,000 - $499,999 (€48,000 - €480,699)	Mainly pre-clinical													Regenerative medicine	very important	very important	very important	very important	very important	10	20	somewhat agree	strongly agree	neither agree nor disagree	somewhat agree	somewhat agree	somewhat disagree	neither agree nor disagree	somewhat agree	strongly agree	somewhat agree	neither agree nor disagree	somewhat agree	neither agree nor disagree	no impact	very important
6501557678	163391707	2017-11-07 03:14:08	2017-11-07 03:37:15	1976	41	Male	10-24 years	Australia	Australia	Academic Institution	Associate/full professor	3-10	$500,000 - $999,999 (€480,700 - €961,399)	Basic only													diet interventions and behavioural outcomes as well as metabolism	very important	not important at all	very important	moderately important	moderately important	33	50	somewhat disagree	somewhat agree	somewhat agree	somewhat agree	somewhat disagree	somewhat disagree	somewhat agree	somewhat agree	somewhat disagree	somewhat disagree	somewhat agree	somewhat agree	neither agree nor disagree	strongly increase	extremely important
6501149228	163391707	2017-11-06 23:23:16	2017-11-06 23:31:43	1968	49	Male	10-24 years	United Kingdom of Great Britain and Northern Ireland	United Kingdom of Great Britain and Northern Ireland	Academic Institution	Associate/full professor	More than 10	$1,000,000 - $4,999,999 (€961,400 - €4,806,999)	About equal									Nervous system					very important	very important	very important	very important	very important	50	40	strongly agree	somewhat agree	neither agree nor disagree	somewhat agree	somewhat agree	somewhat disagree	somewhat agree	somewhat agree	somewhat agree	somewhat agree	somewhat agree	somewhat agree	somewhat agree	somewhat increase	not important at all
6500588969	163391707	2017-11-06 20:02:24	2017-11-06 20:05:30	1973	44	Female	10-24 years		South Africa	Academic Institution	Pregraduate (Bachelor/master student)	0	0 / no applicable grants	Mainly pre-clinical			Cardiovascular system
6500053656	163391707	2017-11-06 16:57:47	2017-11-06 17:02:06	1970	47	Female	10-24 years	United States of America	United States of America	Government	Associate/full professor	1-2	0 / no applicable grants	Basic only													environmental toxicology	not important at all	not important at all	very important	moderately important	moderately important	0	25
6499729812	163391707	2017-11-06 15:07:12	2017-11-06 15:14:12	1970	47	Male	10-24 years	United States of America	United States of America	Government	Associate/full professor	3-10	0 / no applicable grants	Mainly pre-clinical									Nervous system					very important	very important	very important	very important	very important	50	50	strongly agree	somewhat agree	somewhat agree	neither agree nor disagree	somewhat agree	somewhat agree	somewhat agree	somewhat agree	neither agree nor disagree	neither agree nor disagree	strongly agree	somewhat agree	somewhat disagree	somewhat increase	moderately important
6499722490	163391707	2017-11-06 15:04:04	2017-11-06 15:15:00	1983	34	Female	0-9 years	Brazil	Brazil	Academic Institution	Postdoc/assistant professor	0	0 / no applicable grants	Basic only	Alimentary tract and metabolism													very important	very important	moderately important	very important	very important	0	7	somewhat agree	somewhat agree	neither agree nor disagree	neither agree nor disagree	neither agree nor disagree	neither agree nor disagree	neither agree nor disagree	neither agree nor disagree	neither agree nor disagree	neither agree nor disagree	somewhat agree	somewhat agree	somewhat agree	somewhat increase	very important
6499511872	163391707	2017-11-06 13:27:29	2017-11-06 14:00:51	1967	50	Male	10-24 years	United Kingdom of Great Britain and Northern Ireland	United States of America	Academic Institution	I don't know	3-10	0 / no applicable grants	Mainly basic								Rheumatology/musculoskeletal system	Nervous system					very important	moderately important	very important	very important	very important	20	20	somewhat agree	somewhat agree		somewhat disagree	somewhat agree	somewhat disagree						somewhat agree	neither agree nor disagree	I don't know	very important
6499501728	163391707	2017-11-06 13:22:32	2017-11-06 13:24:24	1972	45	Male	10-24 years	Germany	Germany	Private Industry	Associate/full professor	0	0 / no applicable grants
6499474356	163391707	2017-11-06 13:07:04	2017-11-06 13:15:20	1983	34	Male	0-9 years	Netherlands	Germany	Academic Institution	Postdoc/assistant professor	0	0 / no applicable grants	I don't know			Cardiovascular system											very important	moderately important	very important	slightly important	moderately important		34	strongly agree	somewhat agree	neither agree nor disagree	somewhat agree	somewhat disagree	neither agree nor disagree	somewhat disagree	neither agree nor disagree	neither agree nor disagree	neither agree nor disagree	somewhat agree	strongly disagree	somewhat disagree	somewhat increase	slightly important
6498082480	163391707	2017-11-05 13:36:13	2017-11-05 13:42:12	1989	28	Female	0-9 years	Netherlands	Netherlands	Academic Institution	Post graduate / PhD student	1-2	0 / no applicable grants	Mainly pre-clinical										Respiratory system			sepsis/ARDS, infection&coagulation	very important	moderately important	very important	very important	moderately important	63	52	somewhat agree	strongly agree	neither agree nor disagree	strongly agree	strongly agree	somewhat disagree	somewhat agree	somewhat agree	somewhat agree	neither agree nor disagree	neither agree nor disagree	neither agree nor disagree	neither agree nor disagree	strongly increase	very important
6493036517	163391707	2017-11-02 15:50:24	2017-11-02 15:55:04	1978	39	Female	0-9 years	Switzerland	Switzerland	Academic Institution	Post graduate / PhD student	3-10	0 / no applicable grants	Basic only													animal behaviour, welfare	very important	very important	slightly important	moderately important	very important	0	10	neither agree nor disagree	somewhat agree	neither agree nor disagree	neither agree nor disagree	somewhat agree	neither agree nor disagree	neither agree nor disagree	neither agree nor disagree	neither agree nor disagree	neither agree nor disagree	neither agree nor disagree	neither agree nor disagree	somewhat disagree	somewhat increase	very important
6492591277	163391707	2017-11-02 12:47:47	2017-11-02 12:55:11	1978	39	Female	0-9 years	Netherlands	Netherlands	Academic Institution	Postdoc/assistant professor	0	0 / no applicable grants	Mainly pre-clinical								Rheumatology/musculoskeletal system	Nervous system				pulmonary system	very important	very important	very important	very important	very important		0	somewhat agree	strongly agree	somewhat disagree	strongly agree	somewhat agree	strongly disagree	somewhat agree	somewhat agree	somewhat agree	strongly agree	neither agree nor disagree	strongly agree	somewhat agree	strongly increase	extremely important
6492286792	163391707	2017-11-02 09:05:21	2017-11-02 09:11:27	1987	30	Female	0-9 years	Germany	France	Academic Institution	Post graduate / PhD student	0	Less than $50,000 (€48,000)	Basic only									Nervous system					very important	very important	very important	slightly important	very important	100	73	strongly agree	somewhat agree	somewhat disagree	somewhat disagree	somewhat agree	strongly agree	somewhat disagree	neither agree nor disagree	somewhat disagree	somewhat agree	strongly agree	somewhat disagree	neither agree nor disagree	no impact	moderately important
6490440453	163391707	2017-11-01 16:29:05	2017-11-01 16:46:06	1963	54	Male	25 years or more	France	France	Academic Institution	Associate/full professor	1-2	I don't know	Basic only									Nervous system					very important	very important	very important	very important	very important	60	60	neither agree nor disagree	strongly agree	neither agree nor disagree	strongly agree	somewhat agree	somewhat disagree	strongly agree	strongly agree	strongly agree	strongly agree	neither agree nor disagree	somewhat agree	somewhat agree	strongly increase	extremely important
6489875946	163391707	2017-11-01 12:34:38	2017-11-01 12:55:31	1962	55	Female	25 years or more	Croatia	Croatia	Academic Institution	Associate/full professor	1-2	Less than $50,000 (€48,000)	Mainly basic								Rheumatology/musculoskeletal system						slightly important	slightly important	slightly important	slightly important	slightly important	22	34	somewhat agree	somewhat agree	somewhat disagree	somewhat agree	somewhat agree	somewhat disagree	somewhat agree	somewhat agree	somewhat agree	somewhat agree	somewhat agree	somewhat disagree	neither agree nor disagree	no impact	slightly important
6489738398	163391707	2017-11-01 11:22:44	2017-11-01 11:27:35	1983	34	Male	0-9 years	Croatia	Netherlands	Academic Institution	Postdoc/assistant professor	0	0 / no applicable grants	I don't know													Metascience	moderately important	moderately important	very important	not important at all	slightly important			somewhat disagree	strongly agree	strongly disagree	strongly agree	strongly agree	strongly disagree	strongly agree	strongly agree	strongly agree	strongly agree	strongly disagree	strongly agree	strongly agree	strongly increase	extremely important
6489725346	163391707	2017-11-01 11:12:44	2017-11-01 11:17:38	1945	72	Male	25 years or more	Netherlands	Netherlands	Private Industry	Associate/full professor	0
6489644332	163391707	2017-11-01 10:11:35	2017-11-01 10:26:14	1969	48	Male	10-24 years	Germany	Germany	Private Industry	Postdoc/assistant professor	3-10	$50,000 - $499,999 (€48,000 - €480,699)	Mainly basic	Alimentary tract and metabolism					Anti-infectives for systemic use				Respiratory system				very important	very important	very important	moderately important	slightly important	90	65	somewhat disagree	somewhat agree	somewhat disagree	neither agree nor disagree	strongly agree	somewhat disagree	somewhat agree	neither agree nor disagree	somewhat disagree	somewhat agree	somewhat agree	neither agree nor disagree	neither agree nor disagree	somewhat increase	very important
6489530441	163391707	2017-11-01 08:20:40	2017-11-01 08:22:23	1975	42	Female	0-9 years	Germany	Germany	Academic Institution	Postdoc/assistant professor	0	0 / no applicable grants
6487630239	163391707	2017-10-31 15:40:02	2017-10-31 15:41:09	1966	51	Female	10-24 years	United Kingdom of Great Britain and Northern Ireland	United Kingdom of Great Britain and Northern Ireland	Non-Profit Organization	Postdoc/assistant professor	0	0 / no applicable grants
6487502219	163391707	2017-10-31 14:53:24	2017-10-31 15:00:58	1961	56	Female	25 years or more	United Kingdom of Great Britain and Northern Ireland	United Kingdom of Great Britain and Northern Ireland	Academic Institution	Associate/full professor	1-2	$50,000 - $499,999 (€48,000 - €480,699)	Basic only									Nervous system					slightly important	I don't know	moderately important	not important at all	slightly important	21	30	strongly agree	somewhat agree	neither agree nor disagree	somewhat disagree	somewhat agree	somewhat disagree	neither agree nor disagree	neither agree nor disagree	somewhat agree	somewhat agree	somewhat agree	somewhat disagree	somewhat disagree	somewhat increase	slightly important
6487417114	163391707	2017-10-31 14:20:57	2017-10-31 14:26:04	1973	44	Male	10-24 years	United Kingdom of Great Britain and Northern Ireland	United Kingdom of Great Britain and Northern Ireland	Academic Institution	Associate/full professor	3-10	$50,000 - $499,999 (€48,000 - €480,699)	Basic only									Nervous system					slightly important	I don't know	very important	moderately important	very important	60	40	somewhat agree	somewhat agree	somewhat disagree	somewhat agree	somewhat agree	somewhat disagree	somewhat agree	somewhat agree	somewhat agree	somewhat agree	neither agree nor disagree	neither agree nor disagree	somewhat agree	I don't know	very important
6487276200	163391707	2017-10-31 13:21:55	2017-10-31 13:33:45	1982	35	Female	0-9 years	Netherlands	Netherlands	Academic Institution	Postdoc/assistant professor	1-2	0 / no applicable grants	Pre-clinical only			Cardiovascular system											very important	very important	very important	very important	very important		50	strongly disagree	strongly agree	somewhat disagree	neither agree nor disagree	strongly agree	strongly disagree	neither agree nor disagree	strongly agree	somewhat agree	somewhat agree	neither agree nor disagree	strongly agree	strongly agree	strongly increase	extremely important
6487263007	163391707	2017-10-31 13:15:00	2017-10-31 13:59:24	1972	45	Female	0-9 years	Brazil	Brazil	Academic Institution	Postdoc/assistant professor	3-10	I don't know	Basic only													behaviour	very important	very important	very important	very important	very important	13	17	strongly agree	strongly agree	strongly agree	strongly agree	strongly agree	somewhat agree	strongly agree	strongly agree	strongly agree	strongly agree	strongly agree	strongly agree	strongly agree	somewhat increase	extremely important
6487189257	163391707	2017-10-31 12:36:48	2017-10-31 12:37:13	1977	40	Female
6487072361	163391707	2017-10-31 11:22:43	2017-10-31 11:32:11	1992	25	Female	0-9 years	Spain	Ireland	Academic Institution	Post graduate / PhD student	0	0 / no applicable grants	Mainly pre-clinical									Nervous system					very important	very important	very important	very important	very important	100	25	strongly agree	somewhat agree	somewhat disagree	somewhat agree	neither agree nor disagree	somewhat disagree	somewhat agree	somewhat agree	somewhat agree	neither agree nor disagree	somewhat agree	somewhat agree	neither agree nor disagree	somewhat increase	extremely important
6487040577	163391707	2017-10-31 11:02:59	2017-10-31 11:05:54	1991	26	Female	0-9 years	Ireland	Ireland	Academic Institution	Post graduate / PhD student	0	0 / no applicable grants	I don't know													Breast cancer	very important	very important	very important	very important	very important		24
6486993461	163391707	2017-10-31 10:27:47	2017-10-31 10:34:02	1985	32	Male	0-9 years	Ireland	Ireland	Academic Institution	Postdoc/assistant professor	1-2	0 / no applicable grants	Mainly pre-clinical					Genito-urinary system and sex hormones									very important	moderately important	very important	not important at all	moderately important	50	30	strongly agree	neither agree nor disagree	somewhat agree	strongly disagree	neither agree nor disagree	strongly disagree	somewhat agree	somewhat agree	strongly disagree	somewhat agree	neither agree nor disagree	somewhat agree	somewhat agree	somewhat decrease	extremely important
6486767000	163391707	2017-10-31 06:56:33	2017-10-31 07:01:51	1981	36	Female	0-9 years	Italy	Ireland	Academic Institution	Postdoc/assistant professor	1-2	$500,000 - $999,999 (€480,700 - €961,399)	Pre-clinical only			Cardiovascular system											very important	very important	very important	very important	very important	77	60
6486484944	163391707	2017-10-31 02:39:57	2017-10-31 02:52:30	1963	54	Male	10-24 years	United States of America	United States of America	Academic Institution	Associate/full professor	3-10	$50,000 - $499,999 (€48,000 - €480,699)	Mainly basic			Cardiovascular system		Genito-urinary system and sex hormones				Nervous system					moderately important	very important	slightly important	not important at all	moderately important	10	25	somewhat agree	somewhat disagree	neither agree nor disagree	somewhat disagree	somewhat disagree	somewhat agree	somewhat disagree	neither agree nor disagree	neither agree nor disagree	neither agree nor disagree	somewhat disagree	neither agree nor disagree	strongly disagree	no impact	slightly important
6485962058	163391707	2017-10-30 21:44:43	2017-10-30 21:47:45	1948	69	Male	25 years or more	United Kingdom of Great Britain and Northern Ireland	United Kingdom of Great Britain and Northern Ireland	Academic Institution		0	0 / no applicable grants	About equal
6485609727	163391707	2017-10-30 18:45:40	2017-10-30 18:46:58	1991	26	Female	0-9 years
6485215592	163391707	2017-10-30 16:27:54	2017-10-30 16:40:15	1952	65	Male	25 years or more	United States of America	United States of America	Academic Institution	Associate/full professor	3-10	0 / no applicable grants	About equal						Anti-infectives for systemic use				Respiratory system		Allergy/Immunology		very important	very important	moderately important	I don't know	very important	50	50	strongly agree	neither agree nor disagree	somewhat agree	somewhat disagree	somewhat disagree	strongly disagree	strongly agree	strongly agree	strongly agree	somewhat agree	neither agree nor disagree	neither agree nor disagree	neither agree nor disagree	somewhat decrease
6485152959	163391707	2017-10-30 16:07:11	2017-10-30 16:17:22	1974	43	Male	10-24 years	United States of America	United States of America	Private Industry	I don't know	I don't know	I don't know	Mainly pre-clinical												Allergy/Immunology
6485104561	163391707	2017-10-30 15:50:25	2017-10-30 15:52:27	1989	28	Female	0-9 years	United States of America	Croatia	Academic Institution	Post graduate / PhD student	0	0 / no applicable grants
6485056248	163391707	2017-10-30 15:32:05	2017-10-30 15:43:20	1991	26	Female	0-9 years	Netherlands	Netherlands	Academic Institution	Post graduate / PhD student	1-2	0 / no applicable grants	About equal									Nervous system					very important	very important	I don't know	moderately important	moderately important	25	30	somewhat agree	somewhat agree	somewhat disagree	somewhat disagree	somewhat agree	somewhat agree	strongly agree	strongly agree	somewhat agree	somewhat disagree	strongly agree	somewhat agree	somewhat agree	somewhat increase	slightly important
6484696555	163391707	2017-10-30 13:05:30	2017-10-30 13:16:53	1960	57		25 years or more	Netherlands	Netherlands	Academic Institution	Postdoc/assistant professor	0	0 / no applicable grants	Mainly pre-clinical													not active in research myself anymore	very important	very important	very important	very important	very important	1	1	strongly agree	strongly agree	strongly disagree	somewhat agree	strongly disagree		somewhat agree	strongly agree	strongly agree	somewhat agree	somewhat agree	strongly agree	strongly agree	somewhat decrease	very important
6484694635	163391707	2017-10-30 13:04:07	2017-10-30 13:20:52	1980	37	Female	0-9 years	Italy	Austria	Non-Profit Organization	Postdoc/assistant professor	3-10	0 / no applicable grants	Mainly basic	Alimentary tract and metabolism								Nervous system					very important	very important	very important	I don't know	very important	90	90	strongly agree	strongly agree	neither agree nor disagree	strongly agree	somewhat agree	somewhat agree	strongly agree	strongly agree	strongly agree	somewhat agree	strongly agree	somewhat agree	neither agree nor disagree	I don't know	very important
6484694421	163391707	2017-10-30 13:04:23	2017-10-30 13:07:00	1982	35	Female	0-9 years	Netherlands	Netherlands	Academic Institution	I don't know	I don't know	I don't know	Basic only									Nervous system					very important	very important	very important	very important	very important
6484648850	163391707	2017-10-30 12:37:01	2017-10-30 12:44:37	1968	49	Male	10-24 years	Netherlands	Netherlands	Academic Institution	Associate/full professor	More than 10	$500,000 - $999,999 (€480,700 - €961,399)	About equal									Nervous system					very important	moderately important	very important	moderately important	very important	20	30	somewhat agree	somewhat agree	neither agree nor disagree	somewhat agree	strongly agree	strongly disagree	somewhat agree	somewhat agree	somewhat agree	somewhat agree	neither agree nor disagree	somewhat agree	somewhat agree	somewhat increase	slightly important
6484471241	163391707	2017-10-30 10:32:51	2017-11-01 09:56:06	1988	29	Female	0-9 years	Netherlands	Netherlands	Academic Institution	Post graduate / PhD student	0	0 / no applicable grants	Pre-clinical only			Cardiovascular system											very important	moderately important	very important	very important	moderately important	100	50	somewhat agree	strongly agree	somewhat agree	somewhat agree	strongly agree	strongly disagree	strongly agree	somewhat agree	somewhat agree	strongly agree	somewhat agree	somewhat agree	somewhat agree	somewhat increase	slightly important
6484429449	163391707	2017-10-30 09:57:32	2017-10-30 10:11:39	1976	41	Female	10-24 years	United Kingdom of Great Britain and Northern Ireland	United Kingdom of Great Britain and Northern Ireland	Non-Profit Organization	I don't know	1-2	0 / no applicable grants	I don't know													No longer a research scientist, but part of the community	moderately important	very important	very important	slightly important	moderately important		50	somewhat agree	strongly agree	strongly disagree	neither agree nor disagree	somewhat agree	somewhat agree	neither agree nor disagree	neither agree nor disagree	strongly agree	somewhat agree	somewhat agree	somewhat disagree	somewhat disagree	somewhat increase	moderately important
6484249066	163391707	2017-10-30 06:57:44	2017-10-30 07:15:20	1976	41	Female	0-9 years	Denmark	Denmark	Government	Post graduate / PhD student	1-2	Less than $50,000 (€48,000)	Basic only													Systematic reviews of animal research in psychiatry	very important	very important	very important	very important	very important	25	40	somewhat agree	strongly agree	somewhat disagree	somewhat agree	somewhat agree	strongly disagree	somewhat agree	somewhat agree	somewhat agree	strongly agree	somewhat disagree	strongly agree	somewhat agree	somewhat increase	very important
6483960861	163391707	2017-10-30 01:52:54	2017-10-30 02:01:50	1978	39	Female	10-24 years	United States of America	United States of America	Private Industry	Associate/full professor	3-10	$50,000 - $499,999 (€48,000 - €480,699)	Basic only													Risk assessment	very important	very important	very important	very important	very important	10	80	somewhat disagree	strongly agree	neither agree nor disagree	neither agree nor disagree	strongly agree	strongly disagree	neither agree nor disagree	somewhat agree	strongly agree	somewhat disagree	neither agree nor disagree	somewhat agree	neither agree nor disagree	somewhat increase	extremely important
6483795223	163391707	2017-10-29 22:54:17	2017-10-29 23:00:29	1965	52	Male	10-24 years	United Kingdom of Great Britain and Northern Ireland	United Kingdom of Great Britain and Northern Ireland	Academic Institution	Associate/full professor	0	More than $5,000,000 (€4,807,000)	Mainly pre-clinical									Nervous system					very important	very important	moderately important	moderately important	moderately important		40	somewhat agree	strongly agree	strongly disagree	neither agree nor disagree	strongly agree	strongly disagree	strongly agree	strongly agree	strongly agree	somewhat agree	somewhat disagree	strongly agree	strongly agree	strongly increase	extremely important
6483714652	163391707	2017-10-29 21:17:57	2017-10-29 21:33:38	1970	47	Female	10-24 years	Denmark	Denmark	Academic Institution	Associate/full professor	More than 10	$1,000,000 - $4,999,999 (€961,400 - €4,806,999)	Mainly basic													Behaviour related to negative affective states	moderately important	very important	very important	moderately important	very important	0	25	somewhat agree	strongly agree	strongly disagree	somewhat agree	strongly agree	somewhat disagree	somewhat agree	strongly agree	strongly agree	neither agree nor disagree	somewhat agree	neither agree nor disagree	neither agree nor disagree	somewhat increase	moderately important
6483679814	163391707	2017-10-29 20:36:17	2017-10-29 20:46:58	1981	36	Female	0-9 years	United States of America	United States of America	Private Industry	I don't know	1-2	0 / no applicable grants	Mainly pre-clinical									Nervous system					very important	moderately important	very important	moderately important	very important	0	45	neither agree nor disagree	strongly disagree	somewhat disagree	strongly disagree	strongly disagree	neither agree nor disagree	strongly disagree	strongly disagree	strongly disagree	strongly disagree	strongly agree	neither agree nor disagree	neither agree nor disagree	strongly increase	extremely important
6483671209	163391707	2017-10-29 20:26:02	2017-10-29 20:34:50	1978	39	Male	10-24 years	China	Denmark	Academic Institution	Post graduate / PhD student	1-2	Less than $50,000 (€48,000)	About equal													urinary system	moderately important	moderately important	very important	very important	moderately important	66	51	somewhat disagree	strongly disagree	somewhat disagree		strongly disagree	neither agree nor disagree	neither agree nor disagree	neither agree nor disagree	somewhat disagree	neither agree nor disagree	somewhat agree	neither agree nor disagree	somewhat disagree	no impact	extremely important
6483404136	163391707	2017-10-29 14:55:08	2017-10-29 15:08:26	1969	48	Male	10-24 years	Netherlands	Netherlands	Academic Institution	Postdoc/assistant professor	0	0 / no applicable grants	Mainly basic	Alimentary tract and metabolism												agricultural	very important	very important	very important	very important	very important	0	15	strongly agree	somewhat agree	neither agree nor disagree	neither agree nor disagree	somewhat agree	somewhat disagree	somewhat agree	somewhat agree	strongly agree	somewhat agree	neither agree nor disagree	somewhat agree	neither agree nor disagree	I don't know	moderately important
6483340651	163391707	2017-10-29 13:19:12	2017-10-29 13:22:37	1970	47	Female	10-24 years	Sweden	Portugal	Academic Institution	Associate/full professor	3-10	$50,000 - $499,999 (€48,000 - €480,699)	Basic only													Animal behavior and welfare	very important	very important	very important	very important	very important
6483335824	163391707	2017-10-29 13:04:42	2017-10-29 13:34:56	1995	22	Female	0-9 years	Netherlands	Netherlands	Academic Institution	Pregraduate (Bachelor/master student)	3-10	I don't know	Mainly pre-clinical						Anti-infectives for systemic use	Antineoplastic and immunomodulating agents	Rheumatology/musculoskeletal system		Respiratory system		Allergy/Immunology		very important	very important	moderately important	slightly important	very important	0	0	somewhat agree	strongly agree	strongly agree	somewhat agree	somewhat agree	strongly disagree	somewhat agree	strongly agree	strongly agree	neither agree nor disagree	somewhat agree	strongly agree	somewhat agree	somewhat increase	moderately important
6483323641	163391707	2017-10-29 12:50:16	2017-10-29 12:51:38	1965	52	Female	10-24 years	United Kingdom of Great Britain and Northern Ireland	United Kingdom of Great Britain and Northern Ireland	Academic Institution	Postdoc/assistant professor	0
6483321631	163391707	2017-10-29 12:46:35	2017-10-29 12:55:58	1983	34	Female	0-9 years	United Kingdom of Great Britain and Northern Ireland	United Kingdom of Great Britain and Northern Ireland	Academic Institution	Postdoc/assistant professor	0	0 / no applicable grants	Mainly basic									Nervous system					very important	very important	very important	very important	very important		30	strongly agree	strongly agree	somewhat agree	somewhat agree	strongly agree	somewhat disagree	somewhat agree	somewhat agree	somewhat agree	strongly disagree	strongly agree	somewhat agree	strongly disagree	somewhat increase	extremely important
6483266574	163391707	2017-10-29 11:19:30	2017-10-29 11:25:15	1978	39	Female	10-24 years	United Kingdom of Great Britain and Northern Ireland	United Kingdom of Great Britain and Northern Ireland	Academic Institution	Associate/full professor	3-10	$50,000 - $499,999 (€48,000 - €480,699)	Mainly pre-clinical									Nervous system					very important	very important	very important	slightly important	very important	40	60	strongly agree	somewhat disagree	somewhat disagree	somewhat disagree	neither agree nor disagree	strongly disagree	strongly agree	strongly agree	neither agree nor disagree	somewhat disagree	somewhat disagree	somewhat agree	neither agree nor disagree	I don't know	very important
6483219488	163391707	2017-10-29 09:51:49	2017-10-29 09:58:16	1951	66	Male	25 years or more	United Kingdom of Great Britain and Northern Ireland	Norway	Academic Institution	Associate/full professor	3-10	Less than $50,000 (€48,000)	Mainly basic									Nervous system					moderately important	moderately important	moderately important	slightly important	very important	21	27	strongly agree	strongly agree	neither agree nor disagree	neither agree nor disagree	somewhat agree	somewhat disagree	strongly agree	somewhat agree	somewhat agree	strongly agree	somewhat disagree	strongly agree	neither agree nor disagree	I don't know	moderately important
6482800189	163391707	2017-10-28 20:40:38	2017-10-28 20:48:25	1970	47	Female	10-24 years	Australia	Australia	Academic Institution	I don't know	0	0 / no applicable grants	Mainly pre-clinical													Animal Welfare Officer	very important	very important	very important	very important	very important	47	49	strongly agree	somewhat agree	neither agree nor disagree	somewhat agree	strongly agree	strongly disagree	somewhat agree	strongly agree	strongly agree	somewhat agree	somewhat agree	somewhat agree	neither agree nor disagree	somewhat decrease	I don't know
6482745472	163391707	2017-10-28 19:29:43	2017-10-28 19:39:15	1995	22	Male	0-9 years	United Kingdom of Great Britain and Northern Ireland	United Kingdom of Great Britain and Northern Ireland	Academic Institution	Pregraduate (Bachelor/master student)	0	0 / no applicable grants	I don't know									Nervous system					very important	very important	I don't know	very important	very important	100	25	somewhat agree	strongly agree	neither agree nor disagree	somewhat agree	strongly agree	somewhat disagree	somewhat agree	strongly agree	neither agree nor disagree	neither agree nor disagree	strongly agree	neither agree nor disagree	neither agree nor disagree	somewhat increase	very important
6482692421	163391707	2017-10-28 18:34:57	2017-10-28 18:44:33	1991	26	Female	0-9 years	Egypt	Egypt	Academic Institution	Post graduate / PhD student	0	0 / no applicable grants	About equal							Antineoplastic and immunomodulating agents		Nervous system					very important	very important	very important	very important	very important	40	20	somewhat agree	strongly agree	neither agree nor disagree	somewhat agree	strongly agree	strongly disagree	strongly agree	strongly agree	strongly agree	strongly agree	somewhat disagree	strongly agree	somewhat agree	somewhat increase	very important
6482675293	163391707	2017-10-28 18:13:35	2017-10-28 18:28:11	1980	37	Male	0-9 years	Serbia	Serbia	Academic Institution	Postdoc/assistant professor	More than 10	Less than $50,000 (€48,000)	Mainly basic					Genito-urinary system and sex hormones				Nervous system					slightly important	moderately important	moderately important	very important	very important	23	30	somewhat agree	strongly agree	somewhat agree	somewhat agree	strongly agree	somewhat disagree	somewhat agree	strongly agree	neither agree nor disagree	somewhat agree	strongly agree	somewhat agree	neither agree nor disagree	somewhat increase	very important
6482673081	163391707	2017-10-28 18:12:42	2017-10-28 18:26:00	1979	38	Female	0-9 years	United States of America	United States of America	Academic Institution	Associate/full professor	3-10	$500,000 - $999,999 (€480,700 - €961,399)	Basic only	Alimentary tract and metabolism													very important	very important	moderately important	slightly important	moderately important		0	strongly agree	strongly disagree	strongly agree	strongly disagree	strongly disagree	neither agree nor disagree	strongly disagree	strongly disagree	neither agree nor disagree	strongly disagree	strongly agree	neither agree nor disagree	strongly disagree	strongly decrease	not important at all
6482652421	163391707	2017-10-28 17:52:14	2017-10-28 18:01:47	1985	32	Male	0-9 years	United Kingdom of Great Britain and Northern Ireland	United Kingdom of Great Britain and Northern Ireland	Academic Institution	Associate/full professor	0	0 / no applicable grants	Basic only													veterinary science	very important	very important	very important	very important	very important	0	0	somewhat agree	strongly agree	somewhat disagree	strongly agree	strongly agree	strongly disagree	neither agree nor disagree	strongly agree	strongly agree	strongly agree	neither agree nor disagree	strongly agree	somewhat agree	strongly increase	extremely important
6482636845	163391707	2017-10-28 17:38:27	2017-10-28 17:51:20	1979	38	Male	10-24 years	Brazil	Brazil	Academic Institution	Associate/full professor	1-2	Less than $50,000 (€48,000)	Mainly basic									Nervous system					very important	very important	very important	very important	very important	50	50	somewhat agree	somewhat agree	somewhat disagree	somewhat agree	somewhat agree	strongly disagree	somewhat agree	somewhat agree	strongly agree	strongly agree	somewhat disagree	strongly agree	neither agree nor disagree	strongly increase	moderately important
6482502510	163391707	2017-10-28 15:18:20	2017-10-28 15:32:10	1994	23	Male	0-9 years	Egypt	Egypt	Government	Pregraduate (Bachelor/master student)	0	0 / no applicable grants	Pre-clinical only		Blood, blood forming organs and blood products							Nervous system					moderately important	very important	I don't know	very important	very important	0	60	strongly agree	strongly agree	somewhat agree	neither agree nor disagree	somewhat agree	neither agree nor disagree	strongly agree	strongly agree	strongly agree	strongly agree	strongly agree	strongly agree	strongly agree	no impact	slightly important
6482293025	163391707	2017-10-28 11:11:09	2017-10-28 17:29:25	1996	21	Female	0-9 years	Brazil	Brazil	I don't know	Pregraduate (Bachelor/master student)	1-2	Less than $50,000 (€48,000)	Mainly basic									Nervous system					very important	very important	very important	very important	very important	50	49	somewhat agree	strongly agree	somewhat agree	strongly agree	strongly agree	strongly disagree	strongly agree	strongly agree	strongly agree	strongly agree	somewhat disagree	strongly agree	strongly agree	strongly increase	very important
6481894733	163391707	2017-10-28 01:06:40	2017-10-28 01:12:51	1963	54	Female	10-24 years	United States of America	United States of America	Academic Institution	Associate/full professor	0	0 / no applicable grants	Mainly pre-clinical					Genito-urinary system and sex hormones
6481590353	163391707	2017-10-27 21:32:09	2017-10-27 21:41:10	1950	67	Male	25 years or more	Canada	Canada	Academic Institution	Associate/full professor	1-2	0 / no applicable grants	Pre-clinical only									Nervous system					very important	very important	very important	very important	very important	0	18	neither agree nor disagree	strongly agree	somewhat agree	neither agree nor disagree	strongly agree	strongly disagree	strongly agree	strongly agree	neither agree nor disagree	somewhat agree	somewhat agree	somewhat agree	somewhat agree	somewhat increase	extremely important
6481477930	163391707	2017-10-27 20:35:33	2017-10-27 20:52:54	1984	33	Male	0-9 years	Israel	Israel	Academic Institution	Post graduate / PhD student	0	0 / no applicable grants	Pre-clinical only	Alimentary tract and metabolism													very important	very important	very important	very important	very important	100	80	somewhat agree	strongly agree	strongly disagree	strongly agree	strongly agree	strongly disagree	strongly agree	strongly agree	strongly agree	strongly agree	strongly agree	strongly agree	somewhat disagree	strongly increase	extremely important
6481346657	163391707	2017-10-27 19:35:45	2017-10-27 19:44:41	1970	47	Female	10-24 years	Italy	United States of America	Government	Associate/full professor	0	0 / no applicable grants	Mainly pre-clinical									Nervous system					very important	very important	very important	very important	very important	0	25	somewhat agree	strongly agree	neither agree nor disagree	neither agree nor disagree	neither agree nor disagree	somewhat disagree	somewhat agree	somewhat agree	somewhat agree	somewhat agree	neither agree nor disagree	neither agree nor disagree	neither agree nor disagree	strongly increase	moderately important
6481227156	163391707	2017-10-27 18:43:54	2017-10-27 18:53:10	1943	74	Male	25 years or more	United Kingdom of Great Britain and Northern Ireland	United Kingdom of Great Britain and Northern Ireland	Government	Associate/full professor	0	0 / no applicable grants	I don't know
6481078433	163391707	2017-10-27 17:42:57	2017-10-27 17:51:55	1955	62	Male	25 years or more	United States of America	United States of America	Academic Institution	Associate/full professor	3-10	$50,000 - $499,999 (€48,000 - €480,699)	Mainly basic									Nervous system					moderately important	moderately important	very important	moderately important	moderately important	50	49	strongly agree	somewhat agree	somewhat agree	somewhat disagree	somewhat disagree	somewhat agree	somewhat agree	somewhat agree	somewhat agree	somewhat agree	somewhat agree	neither agree nor disagree	somewhat disagree	somewhat increase	very important
6481050184	163391707	2017-10-27 17:12:39	2017-10-27 17:43:01	1987	30	Male	0-9 years	Brazil	Brazil	Non-Profit Organization	Postdoc/assistant professor	3-10	0 / no applicable grants	About equal													Sleep medicine and biology	very important	very important	very important	moderately important	slightly important	40	40	somewhat agree	somewhat agree	neither agree nor disagree	somewhat disagree	somewhat disagree	strongly disagree	somewhat agree	somewhat agree	somewhat agree	somewhat agree	somewhat disagree	neither agree nor disagree	somewhat disagree	somewhat increase	moderately important
6481004982	163391707	2017-10-27 17:17:46	2017-10-27 17:28:04	1992	25	Female	0-9 years	United Kingdom of Great Britain and Northern Ireland	United Kingdom of Great Britain and Northern Ireland	Academic Institution	Post graduate / PhD student	0	0 / no applicable grants	Basic only									Nervous system					very important	very important	very important	moderately important	very important	100	90	somewhat agree	somewhat agree	neither agree nor disagree	somewhat disagree	somewhat agree	somewhat agree	neither agree nor disagree	strongly agree	strongly agree	strongly agree	somewhat agree	somewhat agree	somewhat disagree	somewhat increase	very important
6480134688	163391707	2017-10-27 09:57:34	2017-10-27 10:06:03	1990	27	Female	0-9 years	Germany	Germany	Academic Institution	Post graduate / PhD student	3-10	0 / no applicable grants	Mainly basic									Nervous system					very important	very important	very important	very important	very important	60	75	somewhat disagree	somewhat agree	strongly disagree	somewhat agree	somewhat agree	strongly disagree	somewhat disagree	somewhat agree	neither agree nor disagree	somewhat agree	somewhat disagree	somewhat agree	neither agree nor disagree	somewhat increase	very important
6480058615	163391707	2017-10-27 08:57:48	2017-10-27 09:02:50	1975	42	Female	10-24 years	United Kingdom of Great Britain and Northern Ireland	United Kingdom of Great Britain and Northern Ireland	Academic Institution	Associate/full professor	3-10	$50,000 - $499,999 (€48,000 - €480,699)	About equal					Genito-urinary system and sex hormones				Nervous system					slightly important	moderately important	very important	very important	very important	30	35	neither agree nor disagree	somewhat agree	somewhat disagree	somewhat agree	neither agree nor disagree	strongly disagree	somewhat agree	somewhat agree	somewhat agree	somewhat agree	strongly disagree	somewhat agree	neither agree nor disagree	somewhat increase	very important
6479974050	163391707	2017-10-27 07:39:34	2017-10-27 07:44:32	1966	51	Female	10-24 years	Switzerland	Switzerland	Private Industry	Associate/full professor	3-10	0 / no applicable grants	About equal													anesthesia and analgesia	very important	very important	very important	very important	very important	1	32	somewhat agree	strongly agree	somewhat disagree	strongly agree	strongly agree	strongly disagree	strongly agree	strongly agree	strongly agree	strongly agree	neither agree nor disagree	strongly agree	somewhat agree	somewhat increase	extremely important
6479942636	163391707	2017-10-27 07:08:09	2017-10-27 07:16:37	1957	60	Male	25 years or more	France	France	Academic Institution	Associate/full professor	More than 10	$50,000 - $499,999 (€48,000 - €480,699)	Mainly basic									Nervous system					very important	very important	very important	very important	very important	32	40	strongly agree	somewhat agree	somewhat disagree	somewhat agree	somewhat agree	neither agree nor disagree	strongly agree	neither agree nor disagree	somewhat agree	somewhat disagree	somewhat agree	strongly agree	strongly agree	somewhat increase	moderately important
6479928938	163391707	2017-10-27 06:52:49	2017-10-27 07:07:49	1978	39	Female	0-9 years	United Kingdom of Great Britain and Northern Ireland	United Kingdom of Great Britain and Northern Ireland	Government	I don't know	1-2	I don't know	Basic only			Cardiovascular system											very important	moderately important	very important	moderately important	moderately important	20	30	neither agree nor disagree	strongly agree	neither agree nor disagree	strongly agree	somewhat agree	somewhat agree	neither agree nor disagree	neither agree nor disagree	neither agree nor disagree	neither agree nor disagree	somewhat agree	neither agree nor disagree	neither agree nor disagree	somewhat increase	very important
6479777277	163391707	2017-10-27 04:11:21	2017-10-27 04:22:17	1988	29	Female	0-9 years	Brazil	Brazil	Academic Institution	Post graduate / PhD student	0	0 / no applicable grants	Basic only									Nervous system					very important	very important	very important	slightly important	very important		60
6479304239	163391707	2017-10-26 23:09:48	2017-10-26 23:15:55	1986	31	Male	0-9 years	Switzerland	Switzerland	Government	Post graduate / PhD student	1-2	I don't know	Mainly pre-clinical		Blood, blood forming organs and blood products							Nervous system					very important	slightly important	very important	moderately important	not important at all	83	66	strongly agree	somewhat agree	neither agree nor disagree	somewhat agree	somewhat agree	neither agree nor disagree	somewhat disagree	somewhat agree	somewhat agree	strongly disagree	somewhat disagree	neither agree nor disagree	somewhat agree	somewhat increase	very important
6479204196	163391707	2017-10-26 22:22:45	2017-10-26 22:29:37	1988	29	Male	0-9 years	United Kingdom of Great Britain and Northern Ireland	Germany	Academic Institution	Post graduate / PhD student	1-2	0 / no applicable grants	About equal									Nervous system					very important	very important	very important	very important	very important	27	85	somewhat agree	somewhat agree	neither agree nor disagree	somewhat agree	somewhat agree	somewhat disagree	strongly agree	somewhat agree	somewhat agree	somewhat agree	somewhat disagree	somewhat agree	neither agree nor disagree	somewhat increase	moderately important
6479195182	163391707	2017-10-26 17:45:34	2017-10-26 23:00:16	1983	34	Male	0-9 years	Brazil	Germany	Academic Institution	Postdoc/assistant professor	1-2	0 / no applicable grants	Mainly basic									Nervous system					moderately important	very important	moderately important	very important	moderately important	30		strongly agree	neither agree nor disagree	neither agree nor disagree	somewhat agree	neither agree nor disagree	somewhat disagree	somewhat agree	strongly agree	somewhat agree	neither agree nor disagree	somewhat agree	neither agree nor disagree	neither agree nor disagree	no impact
6479110034	163391707	2017-10-26 21:43:10	2017-10-26 21:49:03	1978	39	Female	0-9 years	United States of America	United States of America	Non-Profit Organization	Postdoc/assistant professor	0	0 / no applicable grants	I don't know													endocrine disruption	very important	very important	very important	moderately important	moderately important			strongly disagree	strongly agree	neither agree nor disagree	somewhat agree	somewhat agree	somewhat disagree	somewhat agree	somewhat agree	somewhat agree	somewhat agree	neither agree nor disagree	neither agree nor disagree	neither agree nor disagree	strongly increase	moderately important
6479079758	163391707	2017-10-26 21:30:45	2017-10-26 21:33:21	1975	42	Female	10-24 years	United Kingdom of Great Britain and Northern Ireland	United Kingdom of Great Britain and Northern Ireland	Academic Institution	Associate/full professor	3-10	$50,000 - $499,999 (€48,000 - €480,699)	About equal									Nervous system					moderately important		slightly important	very important	very important	30	29
6478852869	163391707	2017-10-26 20:07:01	2017-10-26 20:17:11	1970	47	Female	10-24 years	Brazil	Brazil	Academic Institution	Associate/full professor	3-10	Less than $50,000 (€48,000)	About equal									Nervous system				Antidepressants	very important	moderately important	very important	very important	very important	10	50	somewhat agree	somewhat agree	neither agree nor disagree	somewhat agree	somewhat agree	strongly disagree	neither agree nor disagree	somewhat agree	strongly agree	somewhat agree	somewhat disagree	somewhat agree	somewhat agree	strongly increase	moderately important
6478435024	163391707	2017-10-26 17:38:44	2017-10-27 12:36:53	1990	27	Female	0-9 years	Brazil	Brazil	Academic Institution	Pregraduate (Bachelor/master student)	1-2	I don't know	Basic only									Nervous system					very important	very important	moderately important	moderately important	very important	35	35	strongly agree	somewhat agree	neither agree nor disagree	somewhat disagree	strongly agree	strongly disagree	somewhat agree	strongly agree	strongly agree	neither agree nor disagree	neither agree nor disagree	strongly agree	neither agree nor disagree	strongly increase	moderately important
6478316537	163391707	2017-10-26 16:59:35	2017-10-26 17:01:15	1990	27	Male	0-9 years
6478302521	163391707	2017-10-26 16:55:56	2017-10-26 17:03:49	1989	28	Male	0-9 years	United Kingdom of Great Britain and Northern Ireland	United Kingdom of Great Britain and Northern Ireland	Academic Institution	Post graduate / PhD student	1-2	0 / no applicable grants	Basic only									Nervous system					very important	moderately important	very important	moderately important	very important	75	67	somewhat agree	somewhat agree	strongly agree	somewhat agree	strongly agree	neither agree nor disagree	somewhat disagree	somewhat agree	somewhat agree	strongly agree	neither agree nor disagree	somewhat agree	neither agree nor disagree	somewhat increase	very important
6478296238	163391707	2017-10-26 16:53:52	2017-10-26 17:05:55	1960	57	Male	10-24 years	Australia	Australia	Academic Institution	Associate/full professor	More than 10	$1,000,000 - $4,999,999 (€961,400 - €4,806,999)	About equal								Rheumatology/musculoskeletal system						very important	very important	very important	not important at all	very important	25	25	somewhat agree	somewhat agree	neither agree nor disagree	somewhat disagree	somewhat agree	strongly disagree	somewhat agree	somewhat agree	strongly agree	somewhat agree	somewhat agree	strongly agree	somewhat agree	strongly increase	very important
[truncated: 14 more columns]
